# Supplementary material for: (E)-3-(2-Chloro-6-methyl-3-quinol­yl)-1-(2,3-dihydro-1,4-benzodioxin-6-yl)prop-2-en-1-one
Source: Acta Crystallogr Sect E Struct Rep Online. 2010 Mar 3;66(Pt 4):o744. doi: 10.1107/S1600536810007464 (PMC2983824; doi:10.1107/S1600536810007464)
Supplement: Supplementary file 1 [file e-66-0o744-sup1.cif]

##############################################################################
###                                                                        ###
###        Electronic paper (Acta Crystallographica Section E)             ###
###                                                                        ###
##############################################################################
#                                                                            #
# This CIF contains the data in a paper accepted for publication in Acta     #
# Crystallographica Section E. It conforms to the requirements of Notes      #
# for Authors for Section E, and has been peer reviewed under the auspices   #
# of the IUCr Commission on Journals.                                        #
#                                                                            #
# Full details of the Crystallographic Information File format               #
# are given in the paper "The Crystallographic Information File (CIF):       #
# a New Standard Archive File for Crystallography" by S. R. Hall, F. H.      #
# Allen and I. D. Brown [Acta Cryst. (1991), A47, 655-685].                  #
#                                                                            #
# The current version of the core CIF dictionary is obtainable from          #
# ftp://ftp.iucr.org/pub/cif_core.dic. The current version number is 2.4.    #
#                                                                            #
# Software is freely available for graphical display of the structure(s) in  #
# this CIF.  For information consult the CIF home page http://www.iucr.org/  #
# cif/home.html                                                              #
#                                                                            #
# This file may be used for bona fide research purposes within the           #
# scientific community so long as proper attribution is given to the journal # 
# article from which it was obtained.                                        #
#                                                                            #
##############################################################################
                                             
data_global
_audit_creation_method     SHELXL-97
_journal_date_recd_electronic     2010-02-23
_journal_date_accepted     2010-02-26
_journal_name_full     'Acta Crystallographica, Section E'
_journal_year     2010
_journal_volume     66
_journal_issue      4
_journal_page_first     o744
_journal_page_last     o744
_journal_paper_category     QO
_journal_coeditor_code     SI2245
_publ_contact_author
;
    'Siddiqui, Hamid latif'
    Institute of Chemistry
    University of the Punjab
    Lahore
    Pakistan
;
_publ_contact_author_email     ' drhamidlatif@yahoo.com '
_publ_contact_author_fax     ' 0092+42-923 1269 '
_publ_contact_author_phone     ' 0092-42-923 0463 '
_publ_section_title
;\
(<i>E</i>)-3-(2-Chloro-6-methyl-3-quinolyl)-1-(2,3-dihydro-1,4-benzodioxin-6-\
yl)prop-2-en-1-one
;
loop_
    _publ_author_name
    _publ_author_address
    'Rizvi, Syed Umar Farooq'
; Institute of Chemistry
University of the Punjab
Lahore 54590
Pakistan
;
    'Siddiqui, Hamid Latif'
; Institute of Chemistry
University of the Punjab
Lahore 54590
Pakistan
;
    'Hussain, Tanvir'
; Institute of Chemistry
University of the Punjab
Lahore 54590
Pakistan
;
    'Azam, Muhammad'
; Institute of Biochemistry
University of Balouchistan
Quetta 7800
Pakistan
;
    'Parvez, Masood'
; Department of Chemistry
The University of Calgary
2500 University Drive NW
Calgary
Alberta
Canada T2N 1N4
;
data_I
_chemical_name_systematic
;
(<i>E</i>)-3-(2-Chloro-6-methyl-3-quinolyl)-1-(2,3-dihydro-1,4-benzodioxin-\
6-yl)prop-2-en-1-one
;
_chemical_name_common     ?
_chemical_formula_moiety     'C21 H16 Cl N O3'
_chemical_formula_sum     'C21 H16 Cl N O3'
_chemical_formula_weight     365.80
_chemical_melting_point     ?
_symmetry_cell_setting     'Monoclinic'
_symmetry_space_group_name_H-M     'P 21/c'
_symmetry_space_group_name_Hall     '-P 2ybc'
loop_
    _symmetry_equiv_pos_as_xyz
    'x, y, z'
    '-x, y+1/2, -z+1/2'
    '-x, -y, -z'
    'x, -y-1/2, z-1/2'
_cell_length_a     6.370(3)
_cell_length_b     38.735(9)
_cell_length_c     7.409(4)
_cell_angle_alpha     90.00
_cell_angle_beta     114.93(2)
_cell_angle_gamma     90.00
_cell_volume     1657.8(12)
_cell_formula_units_Z     4
_cell_measurement_reflns_used     6971
_cell_measurement_theta_min     3.6
_cell_measurement_theta_max     25.3
_cell_measurement_temperature     173(2)
_exptl_crystal_description     'prism'
_exptl_crystal_colour     'colorless'
_exptl_crystal_size_max     0.18
_exptl_crystal_size_mid     0.16
_exptl_crystal_size_min     0.14
_exptl_crystal_density_diffrn     1.466
_exptl_crystal_density_meas     ?
_exptl_crystal_density_method     'not measured'
_exptl_crystal_F_000     760
_exptl_absorpt_coefficient_mu     0.253
_exptl_absorpt_correction_type     multi-scan
_exptl_absorpt_process_details     '(SORTAV; Blessing, 1997)'
_exptl_absorpt_correction_T_min     0.956
_exptl_absorpt_correction_T_max     0.966
_exptl_special_details
;
;
_diffrn_ambient_temperature     173(2)
_diffrn_radiation_type     MoK\a
_diffrn_radiation_wavelength     0.71073
_diffrn_radiation_source     'fine-focus sealed tube'
_diffrn_radiation_monochromator     graphite
_diffrn_measurement_device_type     'Nonius KappaCCD'
_diffrn_measurement_method     '\w and \f'
_diffrn_detector_area_resol_mean     ?
_diffrn_reflns_number     6971
_diffrn_reflns_av_R_equivalents     0.037
_diffrn_reflns_av_sigmaI/netI     0.042
_diffrn_reflns_theta_min     3.6
_diffrn_reflns_theta_max     25.4
_diffrn_reflns_theta_full     25.4
_diffrn_measured_fraction_theta_max     0.970
_diffrn_measured_fraction_theta_full     0.970
_diffrn_reflns_limit_h_min     -7
_diffrn_reflns_limit_h_max     7
_diffrn_reflns_limit_k_min     -46
_diffrn_reflns_limit_k_max     45
_diffrn_reflns_limit_l_min     -8
_diffrn_reflns_limit_l_max     8
_diffrn_standards_number     0
_diffrn_standards_interval_count     ?
_diffrn_standards_interval_time     ?
_diffrn_standards_decay_%     ?
_refine_special_details
;
Refinement of <i>F</i>^2^ against ALL reflections. The weighted <i>R</i>-factor
wR and goodness of fit <i>S</i> are based on <i>F</i>^2^, conventional
<i>R</i>-factors <i>R</i> are based on <i>F</i>, with <i>F</i> set to zero for
negative <i>F</i>^2^. The threshold expression of <i>F</i>^2^ >
\s(<i>F</i>^2^) is used only for calculating <i>R</i>-factors(gt) etc. and is
not relevant to the choice of reflections for refinement. <i>R</i>-factors
based on <i>F</i>^2^ are statistically about twice as large as those based on
<i>F</i>, and <i>R</i>- factors based on ALL data will be even larger.
;
_reflns_number_total     2933
_reflns_number_gt     2256
_reflns_threshold_expression     'I>2\s(I)'
_refine_ls_structure_factor_coef     Fsqd
_refine_ls_matrix_type     full
_refine_ls_R_factor_all     0.056
_refine_ls_R_factor_gt     0.037
_refine_ls_wR_factor_gt     0.081
_refine_ls_wR_factor_ref     0.091
_refine_ls_goodness_of_fit_ref     1.03
_refine_ls_restrained_S_all     1.03
_refine_ls_number_reflns     2933
_refine_ls_number_parameters     236
_refine_ls_number_restraints     0
_refine_ls_hydrogen_treatment     constr
_refine_ls_weighting_scheme     calc
_refine_ls_weighting_details
              'w=1/[\s^2^(Fo^2^)+(0.0323P)^2^+0.8409P] where P=(Fo^2^+2Fc^2^)/3'
_atom_sites_solution_hydrogens     difmap
_atom_sites_solution_primary     direct
_atom_sites_solution_secondary     difmap
_refine_ls_shift/su_max     0.001
_refine_ls_shift/su_mean     0.000
_refine_diff_density_max     0.19
_refine_diff_density_min     -0.23
_refine_ls_extinction_method     none
_refine_ls_extinction_coef     ?
loop_
    _atom_type_symbol
    _atom_type_description
    _atom_type_scat_dispersion_real
    _atom_type_scat_dispersion_imag
    _atom_type_scat_source
    'C' 'C' 0.0033 0.0016
                         'International Tables Vol C Tables 4.2.6.8 and 6.1.1.4'
    'H' 'H' 0.0000 0.0000
                         'International Tables Vol C Tables 4.2.6.8 and 6.1.1.4'
    'N' 'N' 0.0061 0.0033
                         'International Tables Vol C Tables 4.2.6.8 and 6.1.1.4'
    'O' 'O' 0.0106 0.0060
                         'International Tables Vol C Tables 4.2.6.8 and 6.1.1.4'
    'Cl' 'Cl' 0.1484 0.1585
                         'International Tables Vol C Tables 4.2.6.8 and 6.1.1.4'
_computing_data_collection     'COLLECT (Hooft, 1998)'
_computing_cell_refinement     'DENZO (Otwinowski & Minor, 1997)'
_computing_data_reduction     'SCALEPACK (Otwinowski & Minor, 1997)'
_computing_structure_solution     'SHELXS97 (Sheldrick, 2008)'
_computing_structure_refinement     'SHELXL97 (Sheldrick, 2008)'
_computing_molecular_graphics     'ORTEP-3 for Windows (Farrugia, 1997)'
_computing_publication_material     'SHELXL97 (Sheldrick, 2008)'
loop_
    _atom_site_type_symbol
    _atom_site_label
    _atom_site_fract_x
    _atom_site_fract_y
    _atom_site_fract_z
    _atom_site_U_iso_or_equiv
    _atom_site_adp_type
    _atom_site_calc_flag
    _atom_site_refinement_flags
    _atom_site_occupancy
    _atom_site_disorder_assembly
    _atom_site_disorder_group
    Cl Cl1 0.61049(9) 0.077424(13) 1.07582(8) 0.03394(16) Uani d . 1 . .
    O O1 0.1834(2) 0.18022(3) 0.7158(2) 0.0336(4) Uani d . 1 . .
    O O2 0.0375(2) 0.30663(3) 0.6559(2) 0.0320(4) Uani d . 1 . .
    O O3 0.4801(2) 0.33735(3) 0.7522(2) 0.0338(4) Uani d . 1 . .
    N N1 0.8742(3) 0.05188(4) 0.9228(2) 0.0267(4) Uani d . 1 . .
    C C1 0.9871(3) 0.05159(5) 0.8010(3) 0.0246(4) Uani d . 1 . .
    C C2 1.1233(3) 0.02252(5) 0.8050(3) 0.0287(5) Uani d . 1 . .
    H H2 1.1381 0.0039 0.8932 0.034 Uiso calc R 1 . .
    C C3 1.2333(3) 0.02116(5) 0.6821(3) 0.0306(5) Uani d . 1 . .
    H H3 1.3235 0.0014 0.6859 0.037 Uiso calc R 1 . .
    C C4 1.2168(3) 0.04847(5) 0.5487(3) 0.0276(5) Uani d . 1 . .
    C C5 1.0885(3) 0.07697(5) 0.5472(3) 0.0269(4) Uani d . 1 . .
    H H5 1.0790 0.0956 0.4605 0.032 Uiso calc R 1 . .
    C C6 0.9699(3) 0.07956(5) 0.6704(3) 0.0243(4) Uani d . 1 . .
    C C7 0.8272(3) 0.10775(5) 0.6683(3) 0.0258(4) Uani d . 1 . .
    H H7 0.8131 0.1269 0.5838 0.031 Uiso calc R 1 . .
    C C8 0.7085(3) 0.10785(5) 0.7868(3) 0.0241(4) Uani d . 1 . .
    C C9 0.7448(3) 0.07847(5) 0.9125(3) 0.0255(4) Uani d . 1 . .
    C C10 1.3379(4) 0.04523(6) 0.4128(3) 0.0350(5) Uani d . 1 . .
    H H10A 1.3123 0.0663 0.3328 0.042 Uiso calc R 1 . .
    H H10B 1.2757 0.0253 0.3246 0.042 Uiso calc R 1 . .
    H H10C 1.5042 0.0420 0.4928 0.042 Uiso calc R 1 . .
    C C11 0.5459(3) 0.13523(5) 0.7802(3) 0.0261(5) Uani d . 1 . .
    H H11 0.4158 0.1282 0.8025 0.031 Uiso calc R 1 . .
    C C12 0.5602(3) 0.16871(5) 0.7467(3) 0.0268(5) Uani d . 1 . .
    H H12 0.6904 0.1774 0.7302 0.032 Uiso calc R 1 . .
    C C13 0.3705(3) 0.19247(5) 0.7352(3) 0.0259(4) Uani d . 1 . .
    C C14 0.4061(3) 0.23038(5) 0.7428(3) 0.0222(4) Uani d . 1 . .
    C C15 0.2138(3) 0.25160(5) 0.6999(3) 0.0239(4) Uani d . 1 . .
    H H15 0.0667 0.2415 0.6683 0.029 Uiso calc R 1 . .
    C C16 0.2342(3) 0.28706(5) 0.7026(3) 0.0235(4) Uani d . 1 . .
    C C17 0.4504(3) 0.30212(5) 0.7508(3) 0.0252(4) Uani d . 1 . .
    C C18 0.6434(3) 0.28131(5) 0.8000(3) 0.0300(5) Uani d . 1 . .
    H H18 0.7915 0.2916 0.8382 0.036 Uiso calc R 1 . .
    C C19 0.6226(3) 0.24564(5) 0.7942(3) 0.0278(5) Uani d . 1 . .
    H H19 0.7555 0.2316 0.8250 0.033 Uiso calc R 1 . .
    C C20 0.0868(3) 0.34184(5) 0.7204(3) 0.0290(5) Uani d . 1 . .
    H H20A 0.1447 0.3430 0.8670 0.035 Uiso calc R 1 . .
    H H20B -0.0566 0.3558 0.6607 0.035 Uiso calc R 1 . .
    C C21 0.2653(4) 0.35620(5) 0.6590(3) 0.0346(5) Uani d . 1 . .
    H H21A 0.2077 0.3547 0.5125 0.041 Uiso calc R 1 . .
    H H21B 0.2925 0.3808 0.6974 0.041 Uiso calc R 1 . .
loop_
    _atom_site_aniso_label
    _atom_site_aniso_U_11
    _atom_site_aniso_U_22
    _atom_site_aniso_U_33
    _atom_site_aniso_U_12
    _atom_site_aniso_U_13
    _atom_site_aniso_U_23
    Cl1 0.0392(3) 0.0327(3) 0.0351(3) 0.0045(2) 0.0207(2) 0.0033(2)
    O1 0.0288(8) 0.0239(8) 0.0471(9) -0.0005(6) 0.0150(7) 0.0008(6)
    O2 0.0259(7) 0.0194(7) 0.0490(9) 0.0032(6) 0.0141(7) -0.0016(6)
    O3 0.0339(8) 0.0204(7) 0.0498(9) -0.0021(6) 0.0202(7) 0.0013(7)
    N1 0.0287(9) 0.0218(9) 0.0289(9) 0.0011(7) 0.0113(8) 0.0026(7)
    C1 0.0238(10) 0.0200(10) 0.0269(11) -0.0003(8) 0.0077(9) -0.0001(8)
    C2 0.0314(11) 0.0216(10) 0.0333(12) 0.0026(8) 0.0138(9) 0.0055(9)
    C3 0.0312(11) 0.0228(11) 0.0375(12) 0.0034(9) 0.0142(10) 0.0004(9)
    C4 0.0267(10) 0.0237(11) 0.0323(11) -0.0023(8) 0.0123(9) -0.0019(9)
    C5 0.0281(10) 0.0220(10) 0.0291(11) -0.0034(8) 0.0106(9) 0.0039(8)
    C6 0.0213(9) 0.0199(10) 0.0278(11) -0.0024(8) 0.0066(8) -0.0018(8)
    C7 0.0270(10) 0.0175(10) 0.0289(11) -0.0025(8) 0.0078(9) 0.0030(8)
    C8 0.0232(10) 0.0185(10) 0.0263(10) -0.0018(8) 0.0063(8) -0.0011(8)
    C9 0.0267(10) 0.0224(10) 0.0264(10) -0.0025(8) 0.0102(8) -0.0015(8)
    C10 0.0375(12) 0.0321(12) 0.0404(13) -0.0001(9) 0.0214(11) 0.0003(10)
    C11 0.0246(10) 0.0220(11) 0.0278(11) 0.0003(8) 0.0072(9) -0.0027(8)
    C12 0.0265(10) 0.0247(11) 0.0282(11) 0.0016(8) 0.0104(9) -0.0012(8)
    C13 0.0267(10) 0.0246(11) 0.0234(10) -0.0003(8) 0.0075(9) 0.0014(8)
    C14 0.0258(10) 0.0209(10) 0.0206(10) 0.0025(8) 0.0103(8) 0.0010(8)
    C15 0.0222(10) 0.0228(11) 0.0265(10) -0.0013(8) 0.0101(8) 0.0002(8)
    C16 0.0249(10) 0.0219(10) 0.0233(10) 0.0024(8) 0.0097(8) 0.0006(8)
    C17 0.0312(11) 0.0183(10) 0.0271(11) -0.0010(8) 0.0131(9) -0.0003(8)
    C18 0.0246(10) 0.0279(11) 0.0385(12) -0.0055(9) 0.0144(9) -0.0022(9)
    C19 0.0234(10) 0.0270(11) 0.0341(11) 0.0041(8) 0.0130(9) 0.0015(9)
    C20 0.0336(11) 0.0204(11) 0.0328(11) 0.0040(9) 0.0137(9) -0.0005(9)
    C21 0.0417(13) 0.0219(11) 0.0426(13) 0.0055(9) 0.0202(11) 0.0044(9)
_geom_special_details
;
All esds (except the esd in the dihedral angle between two l.s. planes) are
estimated using the full covariance matrix. The cell esds are taken into
account individually in the estimation of esds in distances, angles and
torsion angles; correlations between esds in cell parameters are only used
when they are defined by crystal symmetry. An approximate (isotropic)
treatment of cell esds is used for estimating esds involving l.s. planes.
;
loop_
    _geom_bond_atom_site_label_1
    _geom_bond_atom_site_label_2
    _geom_bond_site_symmetry_2
    _geom_bond_distance
    _geom_bond_publ_flag
    Cl1 C9 . 1.752(2) ?
    O1 C13 . 1.234(2) ?
    O2 C16 . 1.378(2) ?
    O2 C20 . 1.435(2) ?
    O3 C17 . 1.377(2) ?
    O3 C21 . 1.444(2) ?
    N1 C9 . 1.301(2) ?
    N1 C1 . 1.371(3) ?
    C1 C2 . 1.414(3) ?
    C1 C6 . 1.426(3) ?
    C2 C3 . 1.364(3) ?
    C2 H2 . 0.9500 ?
    C3 C4 . 1.421(3) ?
    C3 H3 . 0.9500 ?
    C4 C5 . 1.371(3) ?
    C4 C10 . 1.509(3) ?
    C5 C6 . 1.413(3) ?
    C5 H5 . 0.9500 ?
    C6 C7 . 1.416(3) ?
    C7 C8 . 1.379(3) ?
    C7 H7 . 0.9500 ?
    C8 C9 . 1.426(3) ?
    C8 C11 . 1.469(3) ?
    C10 H10A . 0.9800 ?
    C10 H10B . 0.9800 ?
    C10 H10C . 0.9800 ?
    C11 C12 . 1.331(3) ?
    C11 H11 . 0.9500 ?
    C12 C13 . 1.492(3) ?
    C12 H12 . 0.9500 ?
    C13 C14 . 1.483(3) ?
    C14 C15 . 1.396(3) ?
    C14 C19 . 1.398(3) ?
    C15 C16 . 1.379(3) ?
    C15 H15 . 0.9500 ?
    C16 C17 . 1.396(3) ?
    C17 C18 . 1.385(3) ?
    C18 C19 . 1.387(3) ?
    C18 H18 . 0.9500 ?
    C19 H19 . 0.9500 ?
    C20 C21 . 1.498(3) ?
    C20 H20A . 0.9900 ?
    C20 H20B . 0.9900 ?
    C21 H21A . 0.9900 ?
    C21 H21B . 0.9900 ?
loop_
    _geom_angle_atom_site_label_1
    _geom_angle_atom_site_label_2
    _geom_angle_atom_site_label_3
    _geom_angle_site_symmetry_1
    _geom_angle_site_symmetry_3
    _geom_angle
    _geom_angle_publ_flag
    C16 O2 C20 . . 112.99(15) ?
    C17 O3 C21 . . 113.44(15) ?
    C9 N1 C1 . . 117.57(16) ?
    N1 C1 C2 . . 118.71(17) ?
    N1 C1 C6 . . 121.93(17) ?
    C2 C1 C6 . . 119.36(18) ?
    C3 C2 C1 . . 120.01(18) ?
    C3 C2 H2 . . 120.0 ?
    C1 C2 H2 . . 120.0 ?
    C2 C3 C4 . . 121.82(19) ?
    C2 C3 H3 . . 119.1 ?
    C4 C3 H3 . . 119.1 ?
    C5 C4 C3 . . 118.31(19) ?
    C5 C4 C10 . . 122.13(18) ?
    C3 C4 C10 . . 119.56(18) ?
    C4 C5 C6 . . 122.10(18) ?
    C4 C5 H5 . . 119.0 ?
    C6 C5 H5 . . 119.0 ?
    C5 C6 C7 . . 124.26(18) ?
    C5 C6 C1 . . 118.38(17) ?
    C7 C6 C1 . . 117.32(18) ?
    C8 C7 C6 . . 121.09(17) ?
    C8 C7 H7 . . 119.5 ?
    C6 C7 H7 . . 119.5 ?
    C7 C8 C9 . . 115.58(17) ?
    C7 C8 C11 . . 123.31(17) ?
    C9 C8 C11 . . 121.05(18) ?
    N1 C9 C8 . . 126.48(19) ?
    N1 C9 Cl1 . . 114.99(15) ?
    C8 C9 Cl1 . . 118.51(15) ?
    C4 C10 H10A . . 109.5 ?
    C4 C10 H10B . . 109.5 ?
    H10A C10 H10B . . 109.5 ?
    C4 C10 H10C . . 109.5 ?
    H10A C10 H10C . . 109.5 ?
    H10B C10 H10C . . 109.5 ?
    C12 C11 C8 . . 127.38(19) ?
    C12 C11 H11 . . 116.3 ?
    C8 C11 H11 . . 116.3 ?
    C11 C12 C13 . . 119.61(19) ?
    C11 C12 H12 . . 120.2 ?
    C13 C12 H12 . . 120.2 ?
    O1 C13 C14 . . 120.65(18) ?
    O1 C13 C12 . . 119.25(18) ?
    C14 C13 C12 . . 120.09(18) ?
    C15 C14 C19 . . 118.90(18) ?
    C15 C14 C13 . . 117.97(17) ?
    C19 C14 C13 . . 123.12(17) ?
    C16 C15 C14 . . 121.01(18) ?
    C16 C15 H15 . . 119.5 ?
    C14 C15 H15 . . 119.5 ?
    O2 C16 C15 . . 118.31(17) ?
    O2 C16 C17 . . 121.94(17) ?
    C15 C16 C17 . . 119.75(17) ?
    O3 C17 C18 . . 118.09(18) ?
    O3 C17 C16 . . 122.24(17) ?
    C18 C17 C16 . . 119.67(18) ?
    C17 C18 C19 . . 120.62(19) ?
    C17 C18 H18 . . 119.7 ?
    C19 C18 H18 . . 119.7 ?
    C18 C19 C14 . . 120.00(18) ?
    C18 C19 H19 . . 120.0 ?
    C14 C19 H19 . . 120.0 ?
    O2 C20 C21 . . 109.83(16) ?
    O2 C20 H20A . . 109.7 ?
    C21 C20 H20A . . 109.7 ?
    O2 C20 H20B . . 109.7 ?
    C21 C20 H20B . . 109.7 ?
    H20A C20 H20B . . 108.2 ?
    O3 C21 C20 . . 110.74(17) ?
    O3 C21 H21A . . 109.5 ?
    C20 C21 H21A . . 109.5 ?
    O3 C21 H21B . . 109.5 ?
    C20 C21 H21B . . 109.5 ?
    H21A C21 H21B . . 108.1 ?
loop_
    _geom_torsion_atom_site_label_1
    _geom_torsion_atom_site_label_2
    _geom_torsion_atom_site_label_3
    _geom_torsion_atom_site_label_4
    _geom_torsion_site_symmetry_1
    _geom_torsion_site_symmetry_2
    _geom_torsion_site_symmetry_3
    _geom_torsion_site_symmetry_4
    _geom_torsion
    _geom_torsion_publ_flag
    C9 N1 C1 C2 . . . . -178.11(17) ?
    C9 N1 C1 C6 . . . . 1.5(3) ?
    N1 C1 C2 C3 . . . . 178.47(18) ?
    C6 C1 C2 C3 . . . . -1.1(3) ?
    C1 C2 C3 C4 . . . . 0.3(3) ?
    C2 C3 C4 C5 . . . . 0.9(3) ?
    C2 C3 C4 C10 . . . . -178.64(19) ?
    C3 C4 C5 C6 . . . . -1.3(3) ?
    C10 C4 C5 C6 . . . . 178.19(18) ?
    C4 C5 C6 C7 . . . . -177.15(18) ?
    C4 C5 C6 C1 . . . . 0.5(3) ?
    N1 C1 C6 C5 . . . . -178.89(17) ?
    C2 C1 C6 C5 . . . . 0.7(3) ?
    N1 C1 C6 C7 . . . . -1.0(3) ?
    C2 C1 C6 C7 . . . . 178.55(17) ?
    C5 C6 C7 C8 . . . . 177.13(18) ?
    C1 C6 C7 C8 . . . . -0.6(3) ?
    C6 C7 C8 C9 . . . . 1.6(3) ?
    C6 C7 C8 C11 . . . . -175.60(17) ?
    C1 N1 C9 C8 . . . . -0.4(3) ?
    C1 N1 C9 Cl1 . . . . -178.80(13) ?
    C7 C8 C9 N1 . . . . -1.2(3) ?
    C11 C8 C9 N1 . . . . 176.08(18) ?
    C7 C8 C9 Cl1 . . . . 177.23(14) ?
    C11 C8 C9 Cl1 . . . . -5.5(2) ?
    C7 C8 C11 C12 . . . . -34.3(3) ?
    C9 C8 C11 C12 . . . . 148.6(2) ?
    C8 C11 C12 C13 . . . . 176.79(18) ?
    C11 C12 C13 O1 . . . . -14.8(3) ?
    C11 C12 C13 C14 . . . . 166.44(18) ?
    O1 C13 C14 C15 . . . . -8.8(3) ?
    C12 C13 C14 C15 . . . . 169.95(17) ?
    O1 C13 C14 C19 . . . . 170.08(19) ?
    C12 C13 C14 C19 . . . . -11.2(3) ?
    C19 C14 C15 C16 . . . . 1.7(3) ?
    C13 C14 C15 C16 . . . . -179.44(17) ?
    C20 O2 C16 C15 . . . . 162.26(17) ?
    C20 O2 C16 C17 . . . . -18.1(3) ?
    C14 C15 C16 O2 . . . . 179.02(17) ?
    C14 C15 C16 C17 . . . . -0.6(3) ?
    C21 O3 C17 C18 . . . . 167.52(18) ?
    C21 O3 C17 C16 . . . . -12.7(3) ?
    O2 C16 C17 O3 . . . . -0.9(3) ?
    C15 C16 C17 O3 . . . . 178.76(17) ?
    O2 C16 C17 C18 . . . . 178.86(18) ?
    C15 C16 C17 C18 . . . . -1.5(3) ?
    O3 C17 C18 C19 . . . . -177.65(18) ?
    C16 C17 C18 C19 . . . . 2.6(3) ?
    C17 C18 C19 C14 . . . . -1.6(3) ?
    C15 C14 C19 C18 . . . . -0.6(3) ?
    C13 C14 C19 C18 . . . . -179.41(18) ?
    C16 O2 C20 C21 . . . . 48.1(2) ?
    C17 O3 C21 C20 . . . . 43.1(2) ?
    O2 C20 C21 O3 . . . . -62.2(2) ?
loop_
    _geom_hbond_atom_site_label_D
    _geom_hbond_atom_site_label_H
    _geom_hbond_atom_site_label_A
    _geom_hbond_site_symmetry_A
    _geom_hbond_distance_DH
    _geom_hbond_distance_HA
    _geom_hbond_distance_DA
    _geom_hbond_angle_DHA
    C11 H11 Cl1 . 0.95 2.72 3.036(2) 100
    C11 H11 O1 . 0.95 2.42 2.769(2) 101
    C2 H2 N1 3_757 0.95 2.57 3.514(3) 170
    C18 H18 O2 1_655 0.95 2.53 3.266(3) 134
    C21 H21A O1 4_565 0.99 2.53 3.406(3) 147
