# Supplementary material for: (E)-3-(2-Chloro-6-methyl-3-quinol­yl)-1-(2,3-dihydro-1,4-benzodioxin-6-yl)prop-2-en-1-one
Source: Acta Crystallogr Sect E Struct Rep Online. 2010 Mar 3;66(Pt 4):o744. doi: 10.1107/S1600536810007464 (PMC2983824; doi:10.1107/S1600536810007464)
Supplement: Supplementary file 2 [file e-66-0o744-Isup2.hkl]

#
# h,k,l, Fc-squared, Fo-squared, sigma(Fo-squared) and status flag
#
data_I
_shelx_title ' Compound X'
_shelx_refln_list_code          4
_shelx_F_calc_maximum      158.95
_exptl_crystal_F_000       760.00
_reflns_d_resolution_high  0.8301
 
loop_
 _symmetry_equiv_pos_as_xyz
 'x, y, z'
 '-x, y+1/2, -z+1/2'
 '-x, -y, -z'
 'x, -y-1/2, z-1/2'
 
_cell_length_a     6.3700
_cell_length_b    38.7350
_cell_length_c     7.4090
_cell_angle_alpha  90.000
_cell_angle_beta  114.930
_cell_angle_gamma  90.000
 
_shelx_F_squared_multiplier     1.000
 
loop_
 _refln_index_h
 _refln_index_k
 _refln_index_l
 _refln_F_squared_calc
 _refln_F_squared_meas
 _refln_F_squared_sigma
 _refln_observed_status
   2   0   0       63.31       51.20      3.73 o
   3   0   0        1.09       -5.90      4.54 o
   4   0   0       55.04       56.96      7.61 o
   5   0   0     1089.61     1119.66     26.36 o
   6   0   0      154.78      150.51     13.82 o
   2   1   0     4098.90     4064.05     60.58 o
   3   1   0      144.18      143.44     12.90 o
   4   1   0       35.76       36.28     10.68 o
   5   1   0      417.97      435.44     12.39 o
   6   1   0       40.32       42.71      7.08 o
   2   2   0      449.81      430.87      7.64 o
   3   2   0       81.86       79.27      5.46 o
   4   2   0       71.00       62.89      5.03 o
   5   2   0      165.63      170.12      8.55 o
   6   2   0        0.01       -3.40      7.90 o
   1   3   0     5859.15     5884.83    130.71 o
   2   3   0      227.58      210.54      3.47 o
   3   3   0      713.68      640.00     16.94 o
   4   3   0      692.77      646.52     14.78 o
   5   3   0      258.64      240.50     16.82 o
   6   3   0      105.21      107.42      9.10 o
   2   4   0     1142.98     1127.09     16.05 o
   3   4   0      154.11      162.65      4.49 o
   4   4   0      153.52      149.34      6.86 o
   5   4   0      315.40      307.96     10.90 o
   6   4   0        0.66       -0.02     13.10 o
   1   5   0      162.39       97.88     51.81 o
   2   5   0      142.12      122.80      4.02 o
   3   5   0     1243.42     1240.43     23.16 o
   4   5   0      229.70      267.83      7.59 o
   5   5   0      133.25      137.87      8.25 o
   6   5   0       75.51       63.47     12.25 o
   1   6   0        1.95        5.85      1.23 o
   2   6   0      913.25      926.23     14.47 o
   3   6   0     3320.62     3451.31     46.12 o
   4   6   0      859.84      807.16     15.17 o
   5   6   0      782.05      830.40     17.25 o
   6   6   0       88.85       92.00      8.36 o
   2   7   0      115.31      108.28      2.77 o
   3   7   0        7.52        3.95      1.95 o
   4   7   0        0.68        3.42      4.71 o
   5   7   0       22.98       24.74      7.50 o
   6   7   0      117.97      113.86      9.32 o
   1   8   0      693.35      817.42      9.59 o
   2   8   0     3100.23     3111.92     41.60 o
   3   8   0      382.25      342.08      8.30 o
   4   8   0       56.68       52.43      7.07 o
   5   8   0      238.65      237.48     17.45 o
   6   8   0        3.11        4.27      6.12 o
   1   9   0     5531.97     5461.41     66.83 o
   2   9   0      547.20      492.59      8.22 o
   3   9   0      689.56      848.52     14.63 o
   4   9   0        9.68        2.76      5.67 o
   5   9   0        0.06       -2.48      3.84 o
   6   9   0       53.72       59.21      7.34 o
   1  10   0      100.16      105.86      2.35 o
   2  10   0      122.15      115.12     11.26 o
   3  10   0      373.91      394.69      6.77 o
   4  10   0        7.65        7.29      4.09 o
   5  10   0       22.43       29.61      5.41 o
   6  10   0        5.99       19.96      9.25 o
   1  11   0     1010.78      956.29     15.27 o
   2  11   0     2651.05     2748.56     58.89 o
   3  11   0     1317.88     1399.09     18.36 o
   4  11   0       46.76       29.82      5.04 o
   5  11   0       42.29       21.18      6.10 o
   6  11   0      198.60      207.21     11.98 o
   1  12   0      721.39      711.33     13.65 o
   2  12   0      774.59      866.25     34.24 o
   3  12   0       21.78       25.06      2.03 o
   4  12   0      265.14      260.64     15.40 o
   5  12   0       94.61       81.47      6.55 o
   6  12   0      204.28      228.93     22.70 o
   1  13   0       88.34       79.65      1.62 o
   2  13   0     3072.90     3200.64     65.63 o
   3  13   0      299.01      330.96      6.22 o
   4  13   0       80.23       71.35      8.67 o
   5  13   0       29.25       18.67      7.56 o
   6  13   0        7.84        9.45     13.82 o
   1  14   0      663.95      654.61      8.74 o
   2  14   0      655.20      709.27      9.26 o
   3  14   0      905.20      889.54     11.40 o
   4  14   0       27.57       33.75      6.94 o
   5  14   0        0.06       -3.23      5.60 o
   6  14   0      411.57      398.16     20.52 o
   1  15   0      176.05      179.69      3.65 o
   2  15   0     3027.88     2960.72     43.94 o
   3  15   0       31.34       27.04      2.69 o
   4  15   0      110.73       96.18      8.79 o
   5  15   0       30.03       14.65      6.20 o
   6  15   0      870.77      849.31     37.03 o
   1  16   0      251.66      265.20      4.95 o
   2  16   0       34.45       38.65      2.10 o
   3  16   0       59.64       69.69      3.97 o
   4  16   0       25.95        9.51      5.27 o
   5  16   0      410.85      401.05     14.67 o
   6  16   0       34.51       19.65     23.52 o
   1  17   0      185.90      204.92      2.84 o
   2  17   0     3087.26     2947.95     37.68 o
   3  17   0      166.49      133.39      5.32 o
   4  17   0      104.74      105.63      7.38 o
   5  17   0       24.46       29.77     15.51 o
   6  17   0       67.52       55.07     13.28 o
   1  18   0        1.07        0.70      1.15 o
   2  18   0       79.72       81.83      3.44 o
   3  18   0      689.39      712.93     18.28 o
   4  18   0       25.17       26.21      8.79 o
   5  18   0      298.78      312.32     15.18 o
   6  18   0      273.04      304.46     16.30 o
   1  19   0      905.25      972.06     11.14 o
   2  19   0      385.86      362.01      8.28 o
   3  19   0        0.23       -3.24      4.69 o
   4  19   0       18.01       21.99      5.27 o
   5  19   0       53.19       43.73      9.88 o
   6  19   0       23.16       31.41     12.56 o
   1  20   0     1267.26     1313.56     15.74 o
   2  20   0        8.55       10.14      3.86 o
   3  20   0        0.06       10.82      3.80 o
   4  20   0      384.51      362.26     12.46 o
   5  20   0       81.21       99.90      8.56 o
   6  20   0      191.51      192.59     13.24 o
   1  21   0      137.66      137.29      5.07 o
   2  21   0      676.52      663.66     13.20 o
   3  21   0      251.63      249.65      6.85 o
   4  21   0        9.07        7.33      5.04 o
   5  21   0      471.40      426.57     16.00 o
   6  21   0       40.64       39.76      8.03 o
   1  22   0       39.51       39.88      3.19 o
   2  22   0       13.91       13.80      3.84 o
   3  22   0      126.09      140.54      5.13 o
   4  22   0        5.66       -3.46      4.53 o
   5  22   0       55.21       49.84      7.22 o
   6  22   0      102.27       99.42     10.42 o
   1  23   0      931.52      928.62     17.37 o
   2  23   0     2476.76     2457.47     49.67 o
   3  23   0       41.93       27.53      5.23 o
   4  23   0       98.31      109.06      7.83 o
   5  23   0       27.56       20.28      6.56 o
   6  23   0      466.83      449.09     36.02 o
   0  24   0      618.99      627.60     25.27 o
   1  24   0      987.06     1010.60     17.30 o
   2  24   0      381.40      376.96      8.65 o
   3  24   0       14.20       18.46      3.84 o
   4  24   0        3.25        1.36      4.63 o
   5  24   0       51.34       47.53      9.00 o
   1  25   0       35.35       44.57      3.16 o
   2  25   0        0.58       -2.89      3.65 o
   3  25   0     1788.93     1749.54     39.05 o
   4  25   0       55.03       60.69      6.98 o
   5  25   0        5.66        7.60      5.42 o
   1  26   0       97.18       75.40      3.72 o
   2  26   0      777.07      759.29     20.70 o
   3  26   0     1258.09     1267.93     24.61 o
   4  26   0      321.75      362.48     12.81 o
   5  26   0       18.63       32.40      7.14 o
   1  27   0       13.32        5.55      3.18 o
   2  27   0      518.52      505.84     25.21 o
   3  27   0     1078.00     1032.59     19.31 o
   4  27   0       21.47       16.75      7.01 o
   5  27   0        2.63        7.68      6.26 o
   1  28   0      113.38      110.38      8.70 o
   2  28   0     2485.41     2377.34     42.81 o
   3  28   0       10.77       12.83      3.12 o
   4  28   0       14.08       21.21      5.01 o
   5  28   0       82.26       93.34      8.67 o
   1  29   0      320.22      302.55      9.87 o
   2  29   0     1346.65     1340.14     37.71 o
   3  29   0     1512.92     1534.07     43.95 o
   4  29   0       17.49       11.14     11.12 o
   5  29   0        5.66        7.45      6.09 o
   0  30   0     1940.24     1875.18     88.99 o
   1  30   0     1214.30     1199.60     46.59 o
   2  30   0     1521.34     1576.26     40.01 o
   3  30   0      145.07      134.01      7.50 o
   4  30   0       27.96       32.26      8.51 o
   5  30   0      205.79      191.55     13.57 o
   1  31   0      792.79      846.03     36.96 o
   2  31   0       65.65       50.21      4.61 o
   3  31   0       75.53       76.05      7.17 o
   4  31   0      296.52      314.88     11.80 o
   5  31   0      101.89      103.89     13.70 o
   1  32   0      137.14      134.34      8.24 o
   2  32   0        1.17        6.45      7.40 o
   3  32   0       26.78       33.26      5.49 o
   4  32   0        1.47        4.48      6.05 o
   5  32   0       52.18       78.73     23.21 o
   1  33   0       18.58       18.01      6.84 o
   2  33   0       40.50       45.41      7.29 o
   3  33   0      211.07      217.60      7.09 o
   4  33   0       47.67       40.69     10.44 o
   1  34   0      266.14      252.15     17.21 o
   2  34   0      195.30      166.69      7.34 o
   3  34   0       92.73       98.01      6.39 o
   4  34   0       32.81       24.08     10.52 o
   1  35   0      358.40      382.92     28.11 o
   2  35   0      464.37      499.85     18.96 o
   3  35   0       77.12       84.46     11.99 o
   4  35   0       60.86       62.42      7.92 o
   0  36   0     2426.73     2271.12     83.69 o
   1  36   0       43.00       39.76      8.11 o
   2  36   0      234.95      228.91     10.97 o
   3  36   0       78.66       77.80      6.64 o
   4  36   0       15.11       19.93     20.70 o
   1  37   0       24.25        7.35     26.84 o
   2  37   0      252.16      244.36     22.05 o
   3  37   0       30.43       33.52      6.26 o
   4  37   0        0.22       27.96     13.03 o
   0  38   0     1913.77     2177.22    135.31 o
   1  38   0      230.37      206.40     10.37 o
   2  38   0        0.39       -4.59      5.79 o
   3  38   0        9.71        3.78      5.25 o
   4  38   0       31.15      -24.66     16.44 o
   1  39   0      530.32      506.47     26.10 o
   2  39   0        0.19        1.55     14.97 o
   3  39   0       39.90       64.86     15.80 o
   0  40   0      943.67     1013.34     48.75 o
   1  40   0       66.39       69.10     13.05 o
   3  40   0       28.30       39.70      7.65 o
   1  41   0      594.16      588.65     27.53 o
   2  41   0      103.78      146.00     16.27 o
   3  41   0        1.45        2.08     12.19 o
   0  42   0      109.28       97.65     16.26 o
   1  42   0        0.69       17.83     18.15 o
   2  42   0        9.52       11.43     10.74 o
   1  43   0       63.13       71.30     15.15 o
   2  43   0       13.61        8.45      9.12 o
   0  44   0       59.03       95.45     13.86 o
   1  44   0        1.30       13.63     10.96 o
   2  44   0       92.36       69.10     13.68 o
   1  45   0      146.71      151.53     17.50 o
   0  46   0       77.70       56.12     14.55 o
   1  46   0       15.26       12.60     11.55 o
  -7   1   1      720.53      757.58     23.30 o
  -6   1   1      559.20      558.37     15.10 o
  -5   1   1      934.60      924.97     17.53 o
  -4   1   1       18.61       26.30      7.05 o
  -3   1   1      131.78      147.00      4.80 o
  -2   1   1      295.55      273.38      6.32 o
  -1   1   1       47.04       41.96     13.47 o
   1   1   1     1724.02     1578.18     26.76 o
   2   1   1       79.97       83.79      2.18 o
   3   1   1       96.67       89.20      6.18 o
   4   1   1      706.01      709.45     14.52 o
   5   1   1      187.68      189.68      8.48 o
   6   1   1       16.41        7.23      5.67 o
  -7   2   1      658.48      680.51     18.27 o
  -6   2   1       14.23        5.41      5.94 o
  -5   2   1      358.85      348.33     10.10 o
  -4   2   1       28.36       35.07      3.66 o
  -3   2   1     1730.99     1705.24     29.39 o
  -2   2   1       25.41       14.13      1.74 o
   1   2   1     5918.65     5921.59     84.35 o
   2   2   1     2089.92     1952.64     32.14 o
   3   2   1       55.81       69.01      5.58 o
   4   2   1       13.55        9.70      5.00 o
   5   2   1       29.65       23.19      6.12 o
   6   2   1       73.24       82.79      7.58 o
  -7   3   1        8.76        8.39      7.00 o
  -6   3   1      596.89      603.65     16.03 o
  -5   3   1     1669.21     1707.41     34.74 o
  -4   3   1      253.10      276.46      7.67 o
  -3   3   1     1193.64     1176.48     18.89 o
  -2   3   1        8.06        2.27      1.74 o
  -1   3   1     2792.10     2561.17     56.71 o
   1   3   1     2882.98     2747.89     40.71 o
   2   3   1      333.86      346.02      6.41 o
   3   3   1        0.21        1.56      2.48 o
   4   3   1      552.32      565.17     13.49 o
   5   3   1     1078.39     1123.59     38.32 o
   6   3   1      150.96      130.49      9.17 o
  -7   4   1      213.95      212.02     11.49 o
  -6   4   1      112.24      117.16      9.72 o
  -5   4   1      577.67      640.14     19.10 o
  -4   4   1     1842.20     1839.46     29.19 o
  -3   4   1      842.45      751.90     13.39 o
  -2   4   1     3294.39     3095.64     42.09 o
  -1   4   1      101.16       99.10     13.22 o
   2   4   1      137.73      134.31      9.56 o
   3   4   1      324.66      319.74      7.52 o
   4   4   1     1883.55     1865.79     40.25 o
   5   4   1      149.16      168.45      7.50 o
   6   4   1       83.16       71.45      7.60 o
  -7   5   1        2.48        0.55      5.70 o
  -6   5   1       24.50       19.74     12.62 o
  -5   5   1      103.78      103.71      5.89 o
  -4   5   1      148.67      144.52     15.08 o
  -3   5   1      238.83      197.75      8.50 o
  -2   5   1      208.56      222.24      6.83 o
  -1   5   1      109.31      104.51      3.70 o
   0   5   1      675.51      593.13     47.95 o
   1   5   1    18369.84    17786.72    282.54 o
   2   5   1     1455.73     1456.94     26.30 o
   3   5   1     1027.49      992.40     15.96 o
   4   5   1       91.69       96.14     10.30 o
   5   5   1      694.77      731.94     16.73 o
   6   5   1       32.85       41.74      6.00 o
  -7   6   1       42.40       40.09      6.91 o
  -6   6   1       29.42       26.82      5.90 o
  -5   6   1      127.11      130.08      6.13 o
  -4   6   1        0.03       -4.22      3.05 o
  -3   6   1        5.55        1.46      1.94 o
  -2   6   1      107.33      107.30      5.01 o
  -1   6   1      152.04      155.58      2.15 o
   0   6   1        4.95        6.10      1.01 o
   1   6   1    10288.89     9842.73    109.73 o
   2   6   1        2.05       -2.66      3.65 o
   3   6   1       91.16       82.68      3.84 o
   4   6   1      261.65      272.86     13.46 o
   5   6   1        2.86        3.21      6.70 o
   6   6   1        1.13      -10.61      7.07 o
  -7   7   1       94.21       97.17     12.89 o
  -6   7   1       18.60       27.57      5.95 o
  -5   7   1     1006.33     1083.37     46.55 o
  -4   7   1        6.22        6.46      3.31 o
  -3   7   1      712.10      767.93     14.82 o
  -2   7   1     4125.40     4106.51     60.23 o
  -1   7   1     2798.57     2659.71     28.81 o
   0   7   1      657.21      650.96      7.76 o
   1   7   1      247.27      247.40      4.13 o
   2   7   1     2886.37     3055.45     54.18 o
   3   7   1     1383.44     1404.56     29.70 o
   4   7   1      433.50      455.08     21.33 o
   5   7   1       26.89       34.18      9.51 o
   6   7   1       50.12       63.50      8.01 o
  -7   8   1      196.73      196.54     10.43 o
  -6   8   1       15.03       11.95      6.91 o
  -5   8   1      551.73      568.14     29.63 o
  -4   8   1       37.53       31.56      5.39 o
  -3   8   1      174.51      147.61      4.56 o
  -2   8   1     1407.72     1369.50     17.57 o
  -1   8   1        1.01        3.93      1.79 o
   0   8   1      129.70      132.57      2.37 o
   1   8   1       35.48       24.74      2.47 o
   2   8   1      170.45      150.40      3.93 o
   3   8   1      485.57      518.84     12.93 o
   4   8   1       75.18       70.09      5.61 o
   5   8   1      227.51      219.92      8.68 o
   6   8   1        0.11        8.30     12.31 o
  -7   9   1       16.56       24.39      8.19 o
  -6   9   1       49.88       62.47     10.12 o
  -5   9   1      103.34      125.05     15.74 o
  -4   9   1        3.11        1.88      3.35 o
  -3   9   1     2546.34     2910.51     66.68 o
  -2   9   1       59.18       65.97      3.25 o
  -1   9   1       49.06       48.08      1.18 o
   0   9   1      173.14      178.56      3.70 o
   1   9   1      131.99      147.18      2.67 o
   2   9   1      957.24      980.72     12.59 o
   3   9   1     1605.82     1732.31     28.59 o
   4   9   1      446.14      441.37     17.59 o
   5   9   1        6.42        2.13      9.93 o
   6   9   1       10.68        7.67      8.04 o
  -7  10   1      126.34      139.85     18.86 o
  -6  10   1        6.84        8.86     19.56 o
  -5  10   1      186.04      185.74     12.05 o
  -4  10   1      514.74      547.29     11.60 o
  -3  10   1      102.64       68.72      3.46 o
  -2  10   1      467.56      486.24      8.50 o
  -1  10   1      526.32      493.39      6.79 o
   0  10   1      807.26      775.87     11.07 o
   1  10   1     7326.49     7129.34     81.29 o
   2  10   1     2278.23     2237.09     27.43 o
   3  10   1      847.40      875.97     15.62 o
   4  10   1        7.68       12.07      3.70 o
   5  10   1        5.77        0.35      6.01 o
   6  10   1      113.64      122.35     15.26 o
  -7  11   1        6.70       -5.24      8.26 o
  -6  11   1       13.47       24.51      6.23 o
  -5  11   1      681.78      635.76     48.25 o
  -4  11   1       47.76       44.87      4.91 o
  -3  11   1     1325.36     1471.17     21.91 o
  -2  11   1      472.79      588.51      9.37 o
  -1  11   1     6958.80     6768.06    100.81 o
   0  11   1      316.63      272.95      3.50 o
   1  11   1       80.39       74.95      1.87 o
   2  11   1        3.22        3.72      3.27 o
   3  11   1       75.01       48.45      2.90 o
   4  11   1      137.95      146.48      8.18 o
   5  11   1        0.50      -12.18      8.12 o
   6  11   1        0.26       18.30     13.24 o
  -7  12   1      106.62      124.26     11.83 o
  -6  12   1       53.32       33.78      7.49 o
  -5  12   1       90.50       83.79     14.69 o
  -4  12   1      267.46      252.06      9.74 o
  -3  12   1      199.58      178.94      7.29 o
  -2  12   1     4940.24     5138.63     74.01 o
  -1  12   1      405.54      427.03      6.97 o
   0  12   1     3787.20     3820.13     49.67 o
   1  12   1      648.21      604.75      9.66 o
   2  12   1     5394.90     5677.47     83.51 o
   3  12   1     1510.49     1517.68     22.75 o
   4  12   1       84.78       88.42      7.43 o
   5  12   1        6.26        3.37      9.75 o
   6  12   1        0.70      -13.84     10.88 o
  -7  13   1       38.41       70.36     20.38 o
  -6  13   1       65.94       67.75      7.66 o
  -5  13   1      766.98      790.37     25.62 o
  -4  13   1      293.89      294.26     15.06 o
  -3  13   1      527.45      577.29     16.60 o
  -2  13   1      115.72      133.73      5.59 o
  -1  13   1     5026.17     4919.83     65.13 o
   0  13   1     2314.86     2148.49     23.66 o
   1  13   1     2903.75     2761.37     32.87 o
   2  13   1     3475.57     3692.28     56.30 o
   3  13   1      424.21      433.91      7.86 o
   4  13   1       36.84       25.77      6.68 o
   5  13   1      135.15      147.94      8.66 o
   6  13   1       27.60       21.52      7.99 o
  -6  14   1      411.12      403.93     14.11 o
  -5  14   1        3.30       22.68     20.70 o
  -4  14   1       27.43       31.12      8.03 o
  -3  14   1        9.14        2.72      5.23 o
  -2  14   1      160.37      155.08      4.45 o
  -1  14   1      175.90      169.49      5.88 o
   0  14   1        5.64       16.70      0.97 o
   1  14   1      123.14      106.53      2.80 o
   2  14   1      611.67      606.27     10.24 o
   3  14   1      132.34      126.29      6.13 o
   4  14   1       48.36       60.26      9.96 o
   5  14   1      117.71      111.59      7.44 o
   6  14   1       17.91       31.98     28.06 o
  -6  15   1        3.43        2.85      7.14 o
  -5  15   1      755.54      724.77     20.04 o
  -4  15   1       17.27       17.61      4.57 o
  -3  15   1        0.07       -0.37      1.56 o
  -2  15   1      245.20      207.16      8.51 o
  -1  15   1      426.06      402.76      5.27 o
   0  15   1     2217.18     2087.89     28.24 o
   1  15   1       46.53       39.18      1.70 o
   2  15   1      232.59      223.26      6.95 o
   3  15   1       89.62       92.69      4.11 o
   4  15   1        3.11       12.05      5.07 o
   5  15   1        9.09       -6.98      5.96 o
   6  15   1        0.88       -5.55     12.49 o
  -6  16   1        3.57       14.24     12.56 o
  -5  16   1      538.11      493.41     13.50 o
  -4  16   1      334.69      298.80     11.11 o
  -3  16   1      801.19      807.85     12.50 o
  -2  16   1     2100.64     2085.05     27.38 o
  -1  16   1       70.93      107.83      2.30 o
   0  16   1     4488.68     4581.79     52.11 o
   1  16   1       99.95       86.28      2.69 o
   2  16   1      315.24      308.20      5.58 o
   3  16   1      131.56      137.92      5.58 o
   4  16   1        2.42        8.09      5.91 o
   5  16   1      373.60      401.06     20.21 o
   6  16   1       42.87       39.77      7.60 o
  -6  17   1        0.29      -14.08      9.39 o
  -5  17   1      529.21      527.12     27.47 o
  -4  17   1       44.54       39.04     13.98 o
  -3  17   1       49.08       42.68      3.27 o
  -2  17   1       72.69      111.71      6.28 o
  -1  17   1      209.86      243.08      4.16 o
   0  17   1      370.18      388.30      7.07 o
   1  17   1      384.56      368.75      6.20 o
   2  17   1      437.49      406.51      6.57 o
   3  17   1       78.29       74.44      3.76 o
   4  17   1       43.11       39.43      5.36 o
   5  17   1       22.08        7.64      9.39 o
   6  17   1       18.01       17.18     18.71 o
  -6  18   1      121.94      101.82      8.72 o
  -5  18   1        5.60      -13.54     12.53 o
  -4  18   1       98.15      116.28     14.88 o
  -3  18   1      726.36      724.94     15.52 o
  -2  18   1       78.72       77.44      4.28 o
  -1  18   1      675.34      675.27      9.27 o
   0  18   1     6528.13     7124.23    112.72 o
   1  18   1       53.15       41.49      1.90 o
   2  18   1      342.12      329.76      6.25 o
   3  18   1       43.54       43.81      5.85 o
   4  18   1       20.48       16.65      7.11 o
   5  18   1       18.04       22.34     11.83 o
   6  18   1        5.01       22.34     19.96 o
  -6  19   1        0.08        8.92      8.14 o
  -5  19   1      764.31      842.79     29.28 o
  -4  19   1       18.26        0.83      5.54 o
  -3  19   1        7.36        6.18      3.12 o
  -2  19   1      607.03      682.32     10.88 o
  -1  19   1    11532.77    11638.03    212.51 o
   0  19   1      854.48      843.05     15.52 o
   1  19   1      123.97      158.40      4.86 o
   2  19   1        0.46        0.85      2.17 o
   3  19   1      509.53      505.98      9.37 o
   4  19   1      383.74      368.08     16.47 o
   5  19   1       82.98       73.22      8.31 o
  -6  20   1       27.96       26.85     13.16 o
  -5  20   1       95.41       55.84     15.91 o
  -4  20   1       11.98       12.93      9.95 o
  -3  20   1      314.65      301.92     10.00 o
  -2  20   1      687.58      694.79     11.34 o
  -1  20   1     2024.37     2184.88     42.28 o
   0  20   1      907.51     1019.92     14.86 o
   1  20   1       80.77       91.65     11.64 o
   2  20   1        6.94       10.30      2.37 o
   3  20   1       27.96       25.73      3.91 o
   4  20   1       67.58       59.21      6.38 o
   5  20   1        6.96       12.88      6.98 o
  -6  21   1       32.45       19.61      7.72 o
  -5  21   1      313.76      281.31     23.40 o
  -4  21   1      386.20      379.65     13.05 o
  -3  21   1       58.45       37.64      3.36 o
  -2  21   1      295.24      382.00      7.85 o
  -1  21   1     2615.16     2653.69     38.78 o
   0  21   1       32.85       23.42      1.39 o
   1  21   1      450.71      440.58     11.53 o
   2  21   1       98.17       88.64      5.97 o
   3  21   1      164.69      152.09      8.83 o
   4  21   1        2.65        4.54      5.23 o
   5  21   1       23.30       34.62      7.05 o
  -6  22   1      150.23      149.80     17.24 o
  -5  22   1      159.65      123.57      7.12 o
  -4  22   1      628.53      581.27     20.98 o
  -3  22   1      537.66      503.22     11.14 o
  -2  22   1     1495.20     1423.71     35.03 o
  -1  22   1       90.72      106.31      3.98 o
   0  22   1      491.73      491.09      9.61 o
   1  22   1     2026.80     2075.70     36.55 o
   2  22   1        2.34        1.74      3.18 o
   3  22   1       18.18       18.16      9.48 o
   4  22   1      394.54      417.68     18.32 o
   5  22   1       25.84       21.52      8.39 o
  -6  23   1       47.86       54.57      8.49 o
  -5  23   1       57.98       65.65     21.15 o
  -4  23   1       58.67       48.33      4.70 o
  -3  23   1      103.34      116.76      5.54 o
  -2  23   1       44.63       36.53      5.00 o
  -1  23   1      381.02      393.06      9.13 o
   0  23   1      182.08      176.66      4.59 o
   1  23   1       22.36       17.27      2.19 o
   2  23   1        0.04        0.35      3.52 o
   3  23   1       67.32       61.78      5.44 o
   4  23   1        4.74        7.28      7.32 o
   5  23   1       17.27       39.82      7.72 o
  -6  24   1       12.52       -5.72     10.77 o
  -5  24   1       15.51       34.20     15.95 o
  -4  24   1       71.25       56.25     20.42 o
  -3  24   1      211.11      224.23     16.47 o
  -2  24   1       30.33       41.04      6.02 o
  -1  24   1       67.84       66.94      8.86 o
   0  24   1     1275.72     1255.61     26.40 o
   1  24   1        3.78        5.62      2.11 o
   2  24   1     3809.30     3917.25     66.95 o
   3  24   1      713.96      780.51     24.19 o
   4  24   1       59.04       47.51      8.15 o
   5  24   1       12.66        9.91      6.33 o
  -6  25   1        0.47       16.83     14.52 o
  -4  25   1      114.62      141.12      7.64 o
  -3  25   1      271.28      265.97      8.92 o
  -2  25   1      212.94      211.38      6.31 o
  -1  25   1        7.66        9.39      2.41 o
   0  25   1      252.45      267.14     16.18 o
   1  25   1     1509.42     1572.05     22.91 o
   2  25   1      480.04      441.43     13.20 o
   3  25   1        0.52       -6.93      4.62 o
   4  25   1       39.53       49.66      7.12 o
   5  25   1       90.47       92.20     12.56 o
  -6  26   1       59.29       49.42     14.34 o
  -5  26   1      211.98      199.95     14.38 o
  -4  26   1        0.89       -6.87      4.58 o
  -3  26   1      797.10      791.97     23.13 o
  -2  26   1        0.88        1.83      1.40 o
  -1  26   1      235.48      232.83      8.29 o
   0  26   1      372.62      414.59     11.79 o
   1  26   1      743.42      759.27     22.65 o
   2  26   1        9.31       19.29      6.11 o
   3  26   1      465.76      429.15     13.58 o
   4  26   1        5.59       12.60      6.25 o
   5  26   1        7.58       -0.40      3.39 o
  -5  27   1      209.43      203.75     31.90 o
  -4  27   1      426.05      360.27     12.15 o
  -3  27   1      598.94      599.65     17.84 o
  -2  27   1      264.66      285.19      9.45 o
  -1  27   1      827.48      826.01     25.15 o
   0  27   1       72.15       80.43      6.96 o
   1  27   1      346.53      335.03     10.53 o
   2  27   1     1097.20     1108.71     21.94 o
   3  27   1     1447.66     1496.40     34.14 o
   4  27   1      111.50      109.44      8.20 o
   5  27   1       48.99       58.72      9.01 o
  -5  28   1       33.41       40.01      9.69 o
  -4  28   1      445.05      408.81     18.02 o
  -3  28   1      144.22      149.47      5.40 o
  -2  28   1       28.25       40.67      3.32 o
  -1  28   1       72.95       93.26     11.04 o
   0  28   1      231.75      222.76     21.66 o
   1  28   1     1814.61     1848.35     34.63 o
   2  28   1      324.73      341.51     11.89 o
   3  28   1       12.58        6.80      4.79 o
   4  28   1      121.27      107.19     27.81 o
   5  28   1       10.49       19.54      7.52 o
  -5  29   1        4.96        0.44     14.62 o
  -4  29   1       84.60       88.01      6.27 o
  -3  29   1       27.53       40.14      5.32 o
  -2  29   1     1335.93     1284.36     23.35 o
  -1  29   1       54.68       43.73      9.14 o
   0  29   1        3.00        4.22      4.22 o
   1  29   1     1462.05     1460.53     27.48 o
   2  29   1      174.38      158.53      9.37 o
   3  29   1       68.42       72.93     13.16 o
   4  29   1      379.51      324.97     12.71 o
   5  29   1       48.35       32.51      9.62 o
  -5  30   1       71.59       50.88     10.21 o
  -4  30   1       45.03       35.11     11.25 o
  -3  30   1      733.41      702.18     16.63 o
  -2  30   1     1163.67     1196.54     19.58 o
  -1  30   1       28.87       29.69      6.94 o
   0  30   1      246.52      239.07     12.98 o
   1  30   1      754.94      771.67     15.30 o
   2  30   1        1.21        4.52      9.07 o
   3  30   1      129.79      126.87      9.14 o
   4  30   1      174.51      175.42     17.03 o
  -5  31   1       12.73       -0.84      9.26 o
  -4  31   1        0.21        6.54      5.31 o
  -3  31   1      136.10      146.22      8.36 o
  -2  31   1      351.12      364.22      9.61 o
  -1  31   1      148.67      153.87     14.38 o
   0  31   1       79.74       89.80      7.91 o
   1  31   1      702.28      700.98     13.98 o
   2  31   1       34.77       42.37      4.86 o
   3  31   1      354.19      367.44     17.41 o
   4  31   1      296.83      296.90     25.35 o
  -5  32   1        0.16       -2.21     28.44 o
  -4  32   1        5.15       -4.85      7.64 o
  -3  32   1       37.26       48.50      4.48 o
  -2  32   1       54.24       54.44      5.46 o
  -1  32   1      284.79      282.89     12.90 o
   1  32   1      400.40      378.96     10.75 o
   2  32   1      613.02      585.19     17.03 o
   3  32   1       14.61       14.34     11.52 o
   4  32   1       10.49       14.42     13.95 o
  -5  33   1      294.45      316.29     28.58 o
  -4  33   1       77.43       88.99     10.92 o
  -3  33   1       93.72       78.24      5.53 o
  -2  33   1      275.44      268.64     11.05 o
  -1  33   1       78.55       90.56     21.13 o
   0  33   1       64.09       45.47     13.37 o
   1  33   1      324.92      318.11     21.06 o
   2  33   1       12.53        6.45      6.63 o
   3  33   1       35.59       43.50      6.22 o
   4  33   1        2.13       15.74     12.55 o
  -4  34   1       97.83       73.53     13.12 o
  -3  34   1       49.22       61.31      8.26 o
  -2  34   1        4.52        8.74      7.32 o
  -1  34   1       11.33        1.75      6.45 o
   0  34   1      994.51      947.19     20.21 o
   1  34   1     1323.16     1369.04     38.12 o
   2  34   1      127.30      100.58      9.35 o
   3  34   1        0.89       -4.34      5.50 o
   4  34   1       21.03       24.27      8.24 o
  -4  35   1        6.62        7.39      7.44 o
  -3  35   1        0.48       -6.57      4.39 o
  -2  35   1       60.10       64.61      5.55 o
  -1  35   1       23.95       34.76      7.60 o
   0  35   1       37.71       21.99      8.76 o
   1  35   1       39.19       36.05      7.91 o
   2  35   1        1.93        4.24      8.39 o
   3  35   1        1.85       -1.18      7.65 o
   4  35   1        7.79        7.74      7.43 o
  -4  36   1      162.78      121.97     15.62 o
  -3  36   1       51.08       53.68      6.14 o
  -2  36   1       26.11       23.36      8.72 o
  -1  36   1       63.85       63.58      7.70 o
   1  36   1     1525.55     1667.71     74.75 o
   2  36   1      318.48      340.38     16.05 o
   3  36   1       20.56       21.98     10.40 o
  -4  37   1      133.78      121.80     10.55 o
  -3  37   1       53.90       41.53      9.88 o
  -2  37   1      117.03      112.20      8.34 o
  -1  37   1       51.45       26.72      7.87 o
   0  37   1      305.52      342.05     24.19 o
   1  37   1      426.08      427.66     25.51 o
   2  37   1      106.90      120.26     16.40 o
   3  37   1        6.33        2.48     16.54 o
  -4  38   1      114.03      103.63      9.34 o
  -3  38   1      114.48      104.60      9.83 o
  -2  38   1        5.54        7.31      5.79 o
  -1  38   1       10.07       19.42      7.67 o
   0  38   1      228.20      200.53     17.97 o
   1  38   1      738.95      729.74     27.09 o
   2  38   1        4.17       16.59      8.86 o
   3  38   1       41.21       35.48      7.67 o
  -4  39   1       11.51       20.74     27.06 o
  -3  39   1        7.78        8.13      7.22 o
  -2  39   1       48.00       49.59     10.54 o
  -1  39   1      852.98      805.57     26.71 o
   0  39   1       46.86       77.41     16.44 o
   1  39   1        0.48       10.09      8.66 o
   2  39   1       17.17       28.38      8.16 o
   3  39   1       94.93      109.41     13.28 o
  -3  40   1       10.10       12.30      6.76 o
  -2  40   1        0.12       -6.27      6.83 o
  -1  40   1        0.11       -1.87      6.37 o
   0  40   1      451.65      402.84     15.32 o
   1  40   1      268.75      295.43     11.98 o
   2  40   1       42.34       29.20      9.29 o
   3  40   1       38.43       49.56     10.10 o
  -3  41   1        0.31       17.64      9.12 o
  -2  41   1        6.34       14.33      7.78 o
  -1  41   1       14.22       17.31      6.99 o
   0  41   1       65.06       86.08      7.28 o
   1  41   1       54.96       60.87     14.85 o
   2  41   1       49.87       58.93     18.28 o
  -3  42   1       51.58       55.08     11.94 o
  -2  42   1       80.63       84.54     11.38 o
  -1  42   1        0.02      -10.19      8.36 o
   0  42   1       12.86       26.46      7.72 o
   1  42   1      514.27      474.01     50.81 o
   2  42   1        4.86        3.90     11.01 o
  -2  43   1        0.04      -10.60      7.07 o
  -1  43   1        0.04       -4.99      7.01 o
   0  43   1       66.16       68.94     17.15 o
   1  43   1      260.36      264.03     13.94 o
   2  43   1      147.59      121.40     11.85 o
  -2  44   1       89.19      107.07     14.13 o
  -1  44   1        9.57        5.09     12.76 o
   0  44   1       38.58       53.40     10.42 o
   1  44   1      174.88      174.08     13.62 o
  -1  45   1       60.12       74.87     14.62 o
   0  45   1      290.50      269.60     16.44 o
   1  45   1      123.08      126.82     12.60 o
  -1  46   1        0.64      -12.60     14.31 o
   0  46   1        1.41        1.74     18.13 o
  -7   0   2       18.60       -3.41      7.07 o
  -6   0   2       73.79       86.48      8.21 o
  -5   0   2      482.36      495.89     16.65 o
  -4   0   2      405.47      451.18     14.27 o
  -3   0   2      981.87     1121.95     27.54 o
  -2   0   2      483.06      457.42     12.08 o
  -1   0   2    12890.20    12551.24    385.08 o
   1   0   2      249.82      275.18      9.91 o
   2   0   2     2599.52     2570.62     62.50 o
   3   0   2     1451.93     1476.67     38.77 o
   4   0   2      588.66      576.26     17.03 o
   5   0   2      828.44      815.47     24.05 o
   6   0   2       11.05        7.49      9.64 o
  -7   1   2      122.41       86.90      8.89 o
  -6   1   2        7.93        5.03      5.60 o
  -5   1   2      868.40      835.71     17.79 o
  -4   1   2      168.06      169.83      5.47 o
  -3   1   2       12.80       11.81      2.29 o
  -2   1   2      288.00      303.44      4.98 o
  -1   1   2     8798.14     8480.24    155.31 o
   0   1   2     3957.10     3889.75     64.26 o
   1   1   2       36.25       33.45      5.03 o
   2   1   2       70.10       90.56      4.50 o
   3   1   2       25.46       24.56      7.70 o
   4   1   2      411.80      401.75      9.83 o
   5   1   2       45.17       45.95      6.19 o
   6   1   2      114.63      113.93      9.24 o
  -7   2   2      288.90      283.60     17.97 o
  -6   2   2      930.34      975.20     22.61 o
  -5   2   2      925.77      928.07     21.36 o
  -4   2   2      653.45      666.30     13.87 o
  -3   2   2     1907.01     2084.08     36.83 o
  -2   2   2     1183.89     1218.78     18.55 o
  -1   2   2    17073.09    16194.50    356.60 o
   0   2   2    25266.11    24924.98    790.44 o
   1   2   2      406.60      452.82     13.52 o
   2   2   2      593.67      588.61     12.48 o
   3   2   2      191.39      198.41      7.44 o
   4   2   2      188.44      206.90     14.13 o
   5   2   2       76.23       70.68      6.06 o
   6   2   2       13.84       10.00      7.97 o
  -7   3   2      556.62      557.31     23.54 o
  -6   3   2       19.56       19.89      6.75 o
  -5   3   2        1.95        3.72      6.81 o
  -4   3   2      604.85      670.78     19.23 o
  -3   3   2      701.71      679.83     12.76 o
  -2   3   2      650.86      637.04     12.12 o
  -1   3   2     3780.80     3708.62     48.72 o
   0   3   2      292.95      261.44      5.55 o
   1   3   2      114.53       79.40      3.50 o
   2   3   2     1204.80     1073.66     40.41 o
   3   3   2        1.54       -1.80      7.64 o
   4   3   2      564.75      565.46     15.90 o
   5   3   2      964.84      955.88     19.03 o
   6   3   2        0.98       -9.21      7.04 o
  -7   4   2       72.69       79.79      7.83 o
  -6   4   2     1172.17     1240.78     38.15 o
  -5   4   2     1008.37     1012.30     23.99 o
  -4   4   2       22.42       21.20      7.92 o
  -3   4   2      140.74      156.39      4.45 o
  -2   4   2      564.41      557.21      8.26 o
  -1   4   2      629.08      615.71     14.64 o
   0   4   2      392.59      397.02      7.81 o
   1   4   2      775.68      762.87     20.10 o
   2   4   2      370.12      336.55      8.24 o
   3   4   2      404.32      390.74     11.48 o
   4   4   2      676.29      715.67     15.87 o
   5   4   2      180.52      173.19      8.53 o
   6   4   2       83.51       72.21     10.20 o
  -7   5   2      254.48      296.42     13.44 o
  -6   5   2      437.53      449.91     12.53 o
  -5   5   2      662.06      638.51     14.52 o
  -4   5   2      469.10      455.14     11.48 o
  -3   5   2       59.32       56.53      2.14 o
  -2   5   2       15.82       19.39      1.77 o
  -1   5   2      531.94      485.07      8.19 o
   0   5   2      867.94      827.03     12.37 o
   1   5   2      886.87      820.46     15.39 o
   2   5   2      543.28      466.20     16.87 o
   3   5   2       51.55       41.12      5.03 o
   4   5   2      498.48      509.36     22.46 o
   5   5   2       52.69       56.23      5.19 o
   6   5   2        1.25        9.04     15.29 o
  -7   6   2       44.69       40.24      7.99 o
  -6   6   2      749.89      804.38     21.97 o
  -5   6   2      122.88      125.27      6.24 o
  -4   6   2       13.22       10.47      2.41 o
  -3   6   2     4012.59     4244.43     92.07 o
  -2   6   2     4238.20     4131.26     60.21 o
  -1   6   2     1490.24     1434.09     21.55 o
   0   6   2     9846.86     9423.06    135.63 o
   1   6   2      169.83      176.34      3.87 o
   2   6   2        7.67       15.45      2.46 o
   3   6   2       25.04       30.73      4.50 o
   4   6   2      124.42      129.45      7.07 o
   5   6   2       53.19       24.17      6.17 o
  -7   7   2        0.01       -4.71      6.41 o
  -6   7   2      271.87      283.86     20.83 o
  -5   7   2       31.70       34.13      4.39 o
  -4   7   2      764.75      778.90     12.40 o
  -3   7   2      889.75      985.50     22.42 o
  -2   7   2      571.65      574.91     13.97 o
  -1   7   2     1384.71     1404.05     26.12 o
   0   7   2      152.01      141.23      3.13 o
   1   7   2     1943.72     1918.92     25.08 o
   2   7   2      506.32      512.56     20.15 o
   3   7   2       27.86       32.31      4.58 o
   4   7   2       80.51       77.28      7.27 o
   5   7   2       38.66       26.85      7.35 o
  -7   8   2       11.60       14.10      6.78 o
  -6   8   2      542.30      545.99     20.14 o
  -5   8   2        2.62        7.75      4.13 o
  -4   8   2      378.18      420.92      9.00 o
  -3   8   2        0.21        1.11      1.45 o
  -2   8   2     1756.63     1665.98     25.74 o
  -1   8   2      661.56      642.99     10.98 o
   0   8   2     1562.49     1488.43     19.51 o
   1   8   2      177.37      179.23      4.01 o
   2   8   2     7012.06     6913.71    213.31 o
   3   8   2        3.27        3.98      3.44 o
   4   8   2      245.96      262.76     11.11 o
   5   8   2       10.08       17.98      6.52 o
  -7   9   2        5.14       18.15      7.64 o
  -6   9   2      373.35      371.92     11.10 o
  -5   9   2      153.61      146.00     28.41 o
  -4   9   2     3816.98     4035.92     59.88 o
  -3   9   2     2405.70     2521.04     34.62 o
  -2   9   2        1.22        3.91      2.57 o
  -1   9   2      404.10      394.32      8.05 o
   0   9   2     4397.00     4364.75     54.46 o
   1   9   2      226.54      196.20      5.74 o
   2   9   2     8392.18     8495.27    115.44 o
   3   9   2       22.69       18.55      3.55 o
   4   9   2      102.07       99.09      7.62 o
   5   9   2      181.03      171.98     13.72 o
  -7  10   2       28.12       13.90      6.99 o
  -6  10   2       16.85       19.21      8.74 o
  -5  10   2       10.32       12.73      6.42 o
  -4  10   2      702.56      748.44     21.32 o
  -3  10   2       21.87       26.85      3.33 o
  -2  10   2      458.78      486.45     10.82 o
  -1  10   2      892.75      920.09     13.98 o
   0  10   2      208.08      225.46      4.15 o
   1  10   2       84.59       90.56      4.24 o
   2  10   2     2296.61     2223.06     37.82 o
   3  10   2       16.25       16.13      3.54 o
   4  10   2       82.56       74.99      5.36 o
   5  10   2        3.88       -3.50      6.57 o
  -7  11   2        2.81       -5.23     12.21 o
  -6  11   2       73.01       74.53      9.21 o
  -5  11   2       58.26       56.36      5.53 o
  -4  11   2      622.38      635.66     12.28 o
  -3  11   2       14.86        6.05      1.47 o
  -2  11   2       53.07       52.45      3.56 o
  -1  11   2      173.40      160.44      3.83 o
   0  11   2      275.32      274.44      4.22 o
   1  11   2      631.97      562.37      9.50 o
   2  11   2      207.43      179.51      5.59 o
   3  11   2      192.06      220.05      8.21 o
   4  11   2      220.51      220.66      9.38 o
   5  11   2       28.42       21.72      7.27 o
  -7  12   2       69.93       73.96      8.87 o
  -6  12   2      377.95      391.19     24.64 o
  -5  12   2       10.61       16.08      4.47 o
  -4  12   2       33.09       25.63      5.34 o
  -3  12   2       41.29       44.42      3.77 o
  -2  12   2      226.84      194.14      5.50 o
  -1  12   2      271.96      277.63      7.11 o
   0  12   2       33.76       29.52      1.78 o
   1  12   2       18.13       12.54      1.82 o
   2  12   2      194.64      186.76      4.35 o
   3  12   2     1702.93     1742.40     58.49 o
   4  12   2       56.20       62.20      5.83 o
   5  12   2       19.78       16.42      9.44 o
  -7  13   2       16.47       15.06      7.73 o
  -6  13   2      312.55      286.63     15.84 o
  -5  13   2       45.96       53.98      8.08 o
  -4  13   2      277.93      271.30     10.42 o
  -3  13   2      172.68      179.13      4.19 o
  -2  13   2      931.94      965.25     16.25 o
  -1  13   2      705.72      708.66      9.37 o
   0  13   2      764.54      754.37     11.09 o
   1  13   2       42.99       34.77      1.85 o
   2  13   2      133.89      131.23      5.67 o
   3  13   2        0.33        2.94      4.96 o
   4  13   2        8.76       11.75      6.59 o
   5  13   2       34.43       26.54      5.88 o
  -7  14   2        7.17        8.46      7.17 o
  -6  14   2      385.51      417.68     19.57 o
  -5  14   2      252.50      239.30     14.12 o
  -4  14   2       90.26       84.65      5.71 o
  -3  14   2     1279.72     1301.32     25.98 o
  -2  14   2        7.52        1.21      1.18 o
  -1  14   2        2.27       -1.52      1.11 o
   0  14   2     3040.32     3119.74     40.31 o
   1  14   2        4.43       11.94      1.67 o
   2  14   2      573.91      508.98     17.17 o
   3  14   2      171.04      186.28      8.48 o
   4  14   2      266.16      266.74     18.93 o
   5  14   2       38.89       33.45      7.92 o
  -7  15   2      109.72      148.25     12.02 o
  -6  15   2       71.93       64.90      7.85 o
  -5  15   2      137.09      130.44     14.81 o
  -4  15   2      280.04      266.03      7.47 o
  -3  15   2      700.04      645.96     17.72 o
  -2  15   2      204.39      193.00      4.03 o
  -1  15   2      112.52      148.82      3.17 o
   0  15   2     1300.97     1322.13     18.95 o
   1  15   2     1301.68     1223.00     15.54 o
   2  15   2     1273.54     1247.65     29.58 o
   3  15   2      706.98      677.99     13.71 o
   4  15   2       66.99       66.50      7.60 o
   5  15   2       21.94       15.27     23.73 o
  -7  16   2       46.79       63.47     30.45 o
  -6  16   2       15.95       27.40      7.75 o
  -5  16   2      419.91      400.75     12.42 o
  -4  16   2        2.71        0.16      3.57 o
  -3  16   2       16.51       19.82      4.94 o
  -2  16   2      533.93      535.08     14.13 o
  -1  16   2       73.99       84.26      3.87 o
   0  16   2       25.79       30.96      2.07 o
   1  16   2       62.23       57.04      3.99 o
   2  16   2      120.36      121.02      3.46 o
   3  16   2      347.51      349.00     10.59 o
   4  16   2        0.14        5.93      4.96 o
   5  16   2      115.08      105.32     24.46 o
  -7  17   2        5.52       10.40     14.97 o
  -6  17   2      308.49      272.93     12.67 o
  -5  17   2       22.70       20.32      5.78 o
  -4  17   2      482.36      434.97      8.58 o
  -3  17   2      542.89      577.33     15.16 o
  -2  17   2       66.26       62.33      2.50 o
  -1  17   2     3503.42     3852.52     61.77 o
   0  17   2     3783.02     3757.24     48.34 o
   1  17   2     1578.46     1484.34     18.09 o
   2  17   2     1363.36     1360.07     36.98 o
   3  17   2     1375.47     1393.47     28.56 o
   4  17   2        0.05       -1.81      7.22 o
   5  17   2      164.05      175.29     11.15 o
  -6  18   2        4.97        6.48      8.21 o
  -5  18   2      116.32      133.85     19.58 o
  -4  18   2        1.57       -0.17      2.71 o
  -3  18   2      277.35      257.00      8.39 o
  -2  18   2      707.24      685.08      9.68 o
  -1  18   2      347.04      333.90     10.70 o
   0  18   2      150.94      142.18      3.45 o
   1  18   2      327.14      357.93     12.26 o
   2  18   2       15.94       18.64      2.39 o
   3  18   2      650.86      637.70     58.18 o
   4  18   2        0.17        7.62     13.09 o
   5  18   2      161.65      166.10     14.73 o
  -6  19   2       28.07       28.72      8.95 o
  -5  19   2        3.94        1.78      8.74 o
  -4  19   2      357.51      337.52      8.73 o
  -3  19   2       96.24       89.37      6.34 o
  -2  19   2       19.30       14.81      1.94 o
  -1  19   2      300.16      327.42      6.64 o
   0  19   2       92.76      107.50      6.58 o
   1  19   2      276.35      250.21      6.14 o
   2  19   2       26.37       25.76      3.32 o
   3  19   2       13.79       10.04      6.20 o
   4  19   2       30.72       31.62      9.07 o
   5  19   2       22.23       16.44     11.20 o
  -6  20   2      325.78      314.31     28.43 o
  -5  20   2        3.39        6.86      6.20 o
  -4  20   2        5.38       10.48      6.82 o
  -3  20   2       18.65       28.64      6.02 o
  -2  20   2      596.04      592.77     10.72 o
  -1  20   2      773.02      741.31     14.13 o
   0  20   2      164.78      187.26      7.13 o
   1  20   2      117.77      114.62      3.81 o
   2  20   2       21.12       27.62      3.42 o
   3  20   2     1520.00     1562.62     36.92 o
   4  20   2        0.42        3.49      5.23 o
   5  20   2       10.37       10.91      6.59 o
  -6  21   2      102.93       77.15     15.32 o
  -5  21   2      153.91      126.92     10.22 o
  -4  21   2      700.51      717.24     59.14 o
  -3  21   2        0.08        3.08      3.58 o
  -2  21   2        0.31        0.23      4.21 o
  -1  21   2       22.53       32.20      2.88 o
   0  21   2      163.46      154.55      3.54 o
   1  21   2      200.53      201.81      5.68 o
   2  21   2      722.39      709.86     20.07 o
   3  21   2      444.85      484.49     13.54 o
   4  21   2       82.68       84.81      8.93 o
   5  21   2      227.61      214.10     17.64 o
  -6  22   2       38.16       26.99      7.02 o
  -5  22   2      383.99      342.63     12.22 o
  -4  22   2        9.68        8.38     10.82 o
  -3  22   2       18.13       12.09      3.40 o
  -2  22   2        0.12        4.60      1.98 o
  -1  22   2       78.53       74.04      4.05 o
   0  22   2      876.72      901.61     13.83 o
   1  22   2        4.01        3.22      4.53 o
   2  22   2      276.34      279.29      7.19 o
   3  22   2      393.21      404.80     13.54 o
   4  22   2      215.25      235.82     16.05 o
   5  22   2       26.12       28.98     15.86 o
  -6  23   2        0.22       -3.19      5.41 o
  -5  23   2      402.79      373.69     17.29 o
  -4  23   2      656.72      676.25     33.05 o
  -3  23   2        8.48        4.05      3.15 o
  -2  23   2      110.11      115.40      3.81 o
  -1  23   2       55.37       82.58      4.36 o
   0  23   2      718.77      730.67     12.07 o
   1  23   2       74.98       64.77      3.97 o
   2  23   2      748.90      749.17     14.50 o
   3  23   2      206.48      209.08     10.26 o
   4  23   2       52.65       57.30      8.54 o
   5  23   2        6.08       31.27     11.27 o
  -6  24   2      129.93      122.86     12.15 o
  -5  24   2        0.54      -12.62      8.41 o
  -4  24   2      823.98      757.36     24.01 o
  -3  24   2        3.02       -0.31      3.09 o
  -2  24   2        3.10        1.82      2.50 o
  -1  24   2        1.01        1.61      2.01 o
   0  24   2      604.57      584.41      9.69 o
   1  24   2      117.71      140.62      6.79 o
   2  24   2     1390.25     1418.66     32.29 o
   3  24   2      275.50      267.19     10.99 o
   4  24   2       25.68       12.28      5.37 o
   5  24   2       12.74        3.17     13.10 o
  -6  25   2      168.17      166.41     13.94 o
  -5  25   2       76.42       82.62      7.03 o
  -4  25   2      533.72      501.71     21.74 o
  -3  25   2     1896.43     1877.08     34.83 o
  -2  25   2      135.39      139.39      6.08 o
  -1  25   2      263.09      269.81      9.67 o
   0  25   2     1100.80     1206.54     18.25 o
   1  25   2        9.89        9.25      3.00 o
   2  25   2     2041.73     2051.60     55.30 o
   3  25   2      269.36      256.30     13.75 o
   4  25   2       11.93       -1.74      6.28 o
  -6  26   2      407.94      425.71     17.19 o
  -5  26   2      317.80      292.18     21.08 o
  -3  26   2      198.64      213.55      8.48 o
  -2  26   2       61.07       52.62      6.33 o
  -1  26   2     1083.26     1108.40     23.60 o
   0  26   2      866.20      865.04     31.10 o
   1  26   2       92.94       94.02      5.06 o
   2  26   2      891.85      856.45     28.67 o
   3  26   2        2.53       12.88      5.90 o
   4  26   2      115.72      128.57      9.74 o
  -6  27   2       91.16       76.54      9.07 o
  -5  27   2       18.15       25.06     12.91 o
  -4  27   2      200.09      170.03     16.09 o
  -3  27   2     3582.80     3559.63     70.14 o
  -2  27   2       58.86       50.95      4.16 o
  -1  27   2        8.70       12.60      3.18 o
   0  27   2       78.59       74.78      5.41 o
   1  27   2       30.69       42.23      6.86 o
   2  27   2     2964.20     3114.18     63.63 o
   3  27   2      337.08      342.75     15.91 o
   4  27   2       61.30       63.34      7.26 o
  -6  28   2      196.99      193.99     14.12 o
  -5  28   2        7.19       -1.74      7.33 o
  -4  28   2        4.67       12.21      7.29 o
  -3  28   2      216.04      219.99      7.51 o
  -2  28   2     1768.85     1719.85     35.55 o
  -1  28   2      157.52      153.62      5.33 o
   0  28   2      133.24      145.98      6.09 o
   1  28   2      236.43      283.76     11.80 o
   2  28   2     1987.67     2056.34     43.85 o
   3  28   2      421.51      454.36     25.48 o
   4  28   2       36.81       37.65      7.45 o
  -5  29   2      173.81      183.48     13.65 o
  -4  29   2      570.72      577.56     20.62 o
  -3  29   2      955.29      924.76     45.06 o
  -2  29   2        0.26        0.33      3.18 o
  -1  29   2       25.15       23.77      4.03 o
   0  29   2      652.32      688.74     15.02 o
   1  29   2       10.62        2.91      7.47 o
   2  29   2        0.07       -1.63      3.82 o
   3  29   2       45.15       26.59      8.87 o
   4  29   2       34.53       38.53     11.81 o
  -5  30   2       32.72       30.78     13.68 o
  -3  30   2      738.97      747.97     24.44 o
  -2  30   2     1531.84     1553.76     57.44 o
  -1  30   2      230.16      253.18     13.42 o
   0  30   2      178.85      175.69      8.56 o
   1  30   2     2027.59     2110.61     44.42 o
   2  30   2       35.06       44.73      8.93 o
   3  30   2       21.10       -1.05     14.69 o
   4  30   2        6.29       -4.07      9.54 o
  -5  31   2        2.80       -1.40     12.88 o
  -4  31   2      313.78      289.63     19.72 o
  -3  31   2      192.10      208.52     11.34 o
  -2  31   2      222.21      194.55     12.89 o
  -1  31   2      279.62      280.30     14.36 o
   0  31   2      124.26      118.27     12.18 o
   1  31   2      272.72      287.64     15.36 o
   2  31   2     1225.35     1260.60     26.71 o
   3  31   2       17.28        3.14     11.55 o
   4  31   2      282.58      313.35     17.30 o
  -5  32   2      260.31      316.03     23.98 o
  -4  32   2      223.52      202.04     14.55 o
  -3  32   2      353.93      336.82     16.30 o
  -2  32   2       72.93       99.15     15.25 o
   0  32   2      347.75      367.71     28.34 o
   1  32   2       41.91       43.28      9.53 o
   2  32   2      527.09      546.84     20.56 o
   3  32   2      435.25      438.56     18.89 o
   4  32   2      235.97      262.63     18.18 o
  -5  33   2       20.21        9.58     10.15 o
  -4  33   2       14.47       12.60      7.01 o
  -3  33   2       37.96       28.54     12.30 o
  -2  33   2      229.58      225.19     16.21 o
  -1  33   2      174.23      200.53     16.40 o
   0  33   2        8.44       19.61      6.94 o
   1  33   2      349.89      359.37     14.64 o
   2  33   2        0.00       10.50      9.96 o
   3  33   2       14.11       18.68     22.51 o
  -5  34   2      187.88      196.82     14.34 o
  -4  34   2        0.14        6.65      7.52 o
  -3  34   2        0.05       -2.81      6.12 o
  -2  34   2        0.68       -6.92      4.61 o
  -1  34   2       20.02       23.77      9.84 o
   0  34   2      117.67      100.65      9.74 o
   1  34   2       49.56       39.14      8.03 o
   2  34   2      319.75      338.45     12.31 o
   3  34   2        2.56       -0.30      8.32 o
  -5  35   2      224.30      232.95     22.82 o
  -4  35   2       11.29       21.29      9.49 o
  -3  35   2      148.57      162.23     11.89 o
  -2  35   2       14.23        8.79      5.44 o
  -1  35   2        0.41        8.72     10.16 o
   0  35   2      167.78      161.82     16.86 o
   1  35   2        9.85       -4.98      6.80 o
   2  35   2      117.07      123.06     10.30 o
   3  35   2        0.96      -11.45      7.63 o
  -4  36   2        5.77        4.54      9.77 o
  -3  36   2       40.48       36.29      7.38 o
  -2  36   2      303.32      285.01     16.70 o
  -1  36   2      429.09      378.21     26.87 o
   0  36   2      632.47      584.52     22.24 o
   1  36   2       69.03       72.56     14.66 o
   2  36   2       44.42       64.46     16.05 o
   3  36   2       28.26       16.52     10.72 o
  -4  37   2      236.51      221.68     19.47 o
  -3  37   2       21.56       28.75      6.04 o
  -2  37   2        7.89       13.14      9.61 o
   0  37   2       10.09       12.21     10.43 o
   1  37   2      302.35      334.36     17.78 o
   2  37   2        1.21        6.29      7.55 o
   3  37   2       56.88       63.33     21.71 o
  -4  38   2       76.69       93.29     13.72 o
  -3  38   2       48.30       29.85     10.10 o
  -2  38   2      147.62      137.90     13.79 o
  -1  38   2      424.65      459.14     20.03 o
   0  38   2       38.83       34.20     15.95 o
   1  38   2      132.11      113.69     11.44 o
   2  38   2      125.80      147.66     13.05 o
  -4  39   2       58.91       55.89     11.84 o
  -3  39   2       24.96       -0.64      9.18 o
  -2  39   2       18.63       24.81      8.77 o
  -1  39   2        0.30        0.02      8.34 o
   0  39   2        2.13       -2.48      9.81 o
   1  39   2       29.65       28.91     10.12 o
   2  39   2       19.95       19.30      6.89 o
  -3  40   2      258.20      252.96     16.73 o
  -2  40   2      208.78      198.54     20.61 o
  -1  40   2       68.53       83.53      9.19 o
   0  40   2      252.11      261.12     16.89 o
   1  40   2      110.36      101.07     12.92 o
   2  40   2      153.33      145.57     12.71 o
  -3  41   2       55.54       48.30      8.64 o
  -2  41   2        0.70       -9.98      6.65 o
  -1  41   2       16.00       12.33      9.15 o
   0  41   2       32.41       28.88     11.05 o
   1  41   2       50.73       64.79      9.26 o
   2  41   2      206.62      172.09     19.85 o
  -3  42   2       64.61       98.66     13.99 o
  -2  42   2        4.81       16.67      7.80 o
  -1  42   2       81.21       74.40     11.83 o
   0  42   2       26.04       46.11     24.05 o
   1  42   2        2.86        4.66     18.13 o
  -2  43   2       60.75       63.51     17.80 o
  -1  43   2       43.89       64.21     12.28 o
   0  43   2       80.65       74.31      9.71 o
   1  43   2      129.30      133.97     16.08 o
  -2  44   2       29.39       47.37     30.36 o
  -1  44   2        2.21        5.72      8.65 o
   0  44   2      180.62      185.66     23.34 o
  -1  45   2       10.15        1.05     11.90 o
   0  45   2       48.68       47.26      9.59 o
  -7   1   3        1.38        0.85      5.98 o
  -6   1   3        3.71       -0.05      4.14 o
  -5   1   3        4.93        6.12      3.83 o
  -4   1   3       80.80       73.46      3.64 o
  -3   1   3     1798.65     1815.18     26.04 o
  -2   1   3      648.37      656.35     19.12 o
  -1   1   3      468.04      453.57      8.99 o
   0   1   3      218.64      219.24      5.48 o
   1   1   3       40.18       39.37      7.75 o
   2   1   3     1289.82     1191.88     23.25 o
   3   1   3      311.82      300.95     29.37 o
   4   1   3      125.65      136.60     10.97 o
   5   1   3      353.31      352.59     16.26 o
  -7   2   3       36.85       33.99      7.44 o
  -6   2   3      147.88      143.18      8.16 o
  -5   2   3     1812.07     1835.99     33.79 o
  -4   2   3      304.86      282.73      6.07 o
  -3   2   3     3125.49     3297.91     44.32 o
  -2   2   3      606.64      733.01     16.14 o
  -1   2   3      391.22      404.13      8.22 o
   0   2   3     1118.73     1081.17     19.52 o
   1   2   3     2828.48     2795.83     52.33 o
   2   2   3      195.10      177.59      6.80 o
   3   2   3      162.42      167.18      8.76 o
   4   2   3      368.03      384.21     11.72 o
   5   2   3      191.36      202.27     24.27 o
  -7   3   3       17.64       15.09      7.98 o
  -6   3   3     2140.62     2171.50     40.68 o
  -5   3   3      191.35      188.49      8.31 o
  -4   3   3      629.03      614.02     11.37 o
  -3   3   3     2265.65     2269.51     33.86 o
  -2   3   3       38.46       46.84      3.08 o
  -1   3   3       91.94       89.87      5.29 o
   0   3   3      228.00      213.13      5.58 o
   1   3   3       38.54       39.94      3.26 o
   2   3   3        6.31        7.61      3.36 o
   3   3   3        0.51       -7.01     11.50 o
   4   3   3      271.35      277.73     14.60 o
   5   3   3      264.69      244.04     16.12 o
  -7   4   3       18.55       16.55      8.09 o
  -6   4   3        6.11       11.60     12.53 o
  -5   4   3      139.77      137.60      7.02 o
  -4   4   3      749.32      663.21     17.52 o
  -3   4   3     2336.81     2576.99     49.75 o
  -2   4   3     3129.80     3309.43     62.38 o
  -1   4   3     2463.21     2355.29     39.69 o
   0   4   3      163.18      151.02      4.70 o
   1   4   3     1573.56     1570.76     29.25 o
   2   4   3      119.68      128.79      6.81 o
   3   4   3       60.41       67.51     17.33 o
   4   4   3       67.46       67.06      6.49 o
   5   4   3       81.45       77.25      7.03 o
  -7   5   3      137.56      151.10     12.28 o
  -6   5   3      324.58      315.03     12.58 o
  -5   5   3     1324.06     1407.19     48.26 o
  -4   5   3        2.06        2.75      3.02 o
  -3   5   3     1112.53     1206.83     20.90 o
  -2   5   3     3850.75     3866.20     73.17 o
  -1   5   3        0.11       -0.91      1.59 o
   0   5   3       35.58       38.63      2.71 o
   1   5   3     3578.06     3648.64     66.55 o
   2   5   3        6.33       13.46      4.59 o
   3   5   3      351.85      345.72     11.06 o
   4   5   3       42.43       39.74      8.19 o
   5   5   3       60.12       62.50      7.22 o
  -7   6   3        5.37        4.77      6.80 o
  -6   6   3       77.25       90.00     10.05 o
  -5   6   3      457.77      508.38     14.90 o
  -4   6   3       93.90       92.85      4.62 o
  -3   6   3     2184.29     2296.79     39.28 o
  -2   6   3      236.29      278.56      7.39 o
  -1   6   3       10.55       18.08      1.43 o
   0   6   3        0.11       -1.33      1.77 o
   1   6   3       33.38       60.82      4.30 o
   2   6   3       64.54       84.23      4.45 o
   3   6   3      100.30      105.59      6.97 o
   4   6   3      265.67      280.90     10.25 o
   5   6   3       24.73       22.27      6.74 o
  -7   7   3      248.67      253.16     11.82 o
  -6   7   3      263.45      264.21     16.79 o
  -5   7   3       11.83        1.42      6.01 o
  -4   7   3      106.26      127.69     10.10 o
  -3   7   3       26.65       42.27      3.23 o
  -2   7   3      368.67      349.91      9.47 o
  -1   7   3      723.45      687.40      9.52 o
   0   7   3      112.46      105.08      3.11 o
   1   7   3      153.88      174.48      5.90 o
   2   7   3        1.00        3.45      3.49 o
   3   7   3       57.52       49.64      5.75 o
   4   7   3      195.91      201.17     15.43 o
   5   7   3       15.71       14.53      7.13 o
  -7   8   3       29.61       22.02      8.81 o
  -6   8   3      193.68      189.40     10.26 o
  -5   8   3      106.46      120.91      8.17 o
  -4   8   3      818.83      907.70     20.07 o
  -3   8   3       31.38       46.92      3.35 o
  -2   8   3      896.30      872.76     11.51 o
  -1   8   3        2.49        5.47      3.63 o
   0   8   3      174.87      156.39      3.65 o
   1   8   3      886.32      884.98     15.75 o
   2   8   3      113.99      113.19      8.88 o
   3   8   3        4.55        3.32      4.92 o
   4   8   3       84.79       86.61      6.74 o
   5   8   3        0.05        6.03     15.50 o
  -7   9   3       70.19       76.81     12.99 o
  -6   9   3      150.26      147.99     11.23 o
  -5   9   3      438.41      435.43     26.89 o
  -4   9   3      191.93      223.93      6.67 o
  -3   9   3     1984.94     2055.63     68.12 o
  -2   9   3      363.45      366.94      5.69 o
  -1   9   3       57.11       66.71      5.58 o
   0   9   3      103.85      118.55      3.08 o
   1   9   3      280.01      261.99      5.26 o
   2   9   3      585.37      574.24     22.56 o
   3   9   3      434.31      431.30     11.42 o
   4   9   3       39.39       39.58      6.16 o
   5   9   3        6.39       21.14     13.63 o
  -7  10   3       12.68        8.92      8.29 o
  -6  10   3       61.29       74.29     18.57 o
  -5  10   3     3673.57     3703.06     74.34 o
  -4  10   3      177.07      148.30      5.27 o
  -3  10   3     1467.62     1456.35     29.25 o
  -2  10   3      315.23      331.89      6.01 o
  -1  10   3      765.09      702.97     12.10 o
   0  10   3       75.51       53.51      2.88 o
   1  10   3       54.69       54.48      2.75 o
   2  10   3        4.41       -0.74      5.74 o
   3  10   3        0.01       -7.14      6.59 o
   4  10   3      482.82      517.73     12.63 o
   5  10   3       50.80       51.55      7.66 o
  -7  11   3      133.00      112.75     11.78 o
  -6  11   3       60.35       53.69      7.29 o
  -5  11   3      903.77      938.43     23.31 o
  -4  11   3      100.28       94.71      5.64 o
  -3  11   3     3659.26     3697.32     55.04 o
  -2  11   3      563.87      554.08     10.25 o
  -1  11   3      203.16      171.16      4.03 o
   0  11   3     1276.17     1363.41     41.25 o
   1  11   3       83.29       78.38      4.86 o
   2  11   3      992.71     1023.91     78.24 o
   3  11   3      371.07      373.91     29.59 o
   4  11   3      191.71      183.20      7.90 o
   5  11   3        7.22        3.49      5.93 o
  -7  12   3        2.10       -5.07     11.23 o
  -6  12   3       18.89       30.83      8.49 o
  -5  12   3      458.20      447.73     12.27 o
  -4  12   3       13.29        8.21      4.13 o
  -3  12   3      194.73      219.59      7.60 o
  -2  12   3      250.48      284.00      4.92 o
  -1  12   3      288.51      300.07      6.15 o
   0  12   3      603.38      684.80     11.19 o
   1  12   3     2581.33     2628.66     32.22 o
   2  12   3     1141.77     1195.45     17.93 o
   3  12   3      633.03      582.83     13.21 o
   4  12   3        6.95        0.08      6.65 o
   5  12   3       54.46       52.48      8.52 o
  -7  13   3      133.11      136.17      9.50 o
  -6  13   3       84.01       83.46     20.99 o
  -5  13   3      766.65      783.48     21.75 o
  -4  13   3      150.35      133.46      6.86 o
  -3  13   3      589.28      544.24      9.42 o
  -2  13   3     1750.48     1714.05     28.68 o
  -1  13   3      468.44      404.77      8.58 o
   0  13   3      163.08      171.45      4.38 o
   1  13   3      759.16      747.29     11.76 o
   2  13   3      142.34      151.86      7.70 o
   3  13   3     2623.22     2689.42     75.56 o
   4  13   3       80.68       71.83      6.61 o
   5  13   3       51.14       47.56      9.46 o
  -7  14   3      131.42      134.90     11.10 o
  -6  14   3      530.82      548.35     31.58 o
  -5  14   3      125.55      119.92      8.71 o
  -4  14   3      375.55      364.31     13.29 o
  -3  14   3       49.86       37.14      2.36 o
  -2  14   3       88.30       94.30      3.51 o
  -1  14   3      309.47      288.50      6.24 o
   0  14   3      103.63      112.37      4.43 o
   1  14   3       39.45       45.51      3.21 o
   2  14   3       42.25       35.39      6.92 o
   3  14   3      472.23      442.33     15.10 o
   4  14   3      289.19      285.42     27.26 o
   5  14   3      177.58      168.67     13.17 o
  -7  15   3       16.43       -6.73     10.35 o
  -6  15   3       44.89       68.37      9.07 o
  -5  15   3        0.07        8.37      8.72 o
  -4  15   3        1.78       -0.77      5.55 o
  -3  15   3      208.49      200.43      7.37 o
  -2  15   3      119.67      114.48      2.70 o
  -1  15   3      262.31      259.33      5.07 o
   0  15   3      285.14      329.73      7.38 o
   1  15   3        9.39       11.81      2.20 o
   2  15   3      140.82      141.99      5.19 o
   3  15   3      305.29      284.14     10.37 o
   4  15   3      251.39      291.55     17.24 o
   5  15   3       11.08       16.84      9.58 o
  -7  16   3      105.40      101.32     10.71 o
  -5  16   3      321.21      320.97     22.09 o
  -4  16   3        0.33        0.70     10.66 o
  -3  16   3       63.14       49.48      6.22 o
  -2  16   3      241.69      217.95      5.91 o
  -1  16   3        6.89       10.14      2.64 o
   0  16   3       18.82       11.24      4.24 o
   1  16   3      349.85      347.49      6.59 o
   2  16   3       73.52       61.78      3.60 o
   3  16   3      211.84      182.32     16.75 o
   4  16   3      846.21      886.73     31.17 o
   5  16   3        0.03      -10.43     18.85 o
  -7  17   3        1.98        2.02     13.75 o
  -4  17   3      361.41      371.99     16.32 o
  -3  17   3       42.35       52.42      4.67 o
  -2  17   3       73.84       81.34      3.28 o
  -1  17   3      390.31      376.54      8.03 o
   0  17   3      122.93      105.44      5.56 o
   1  17   3       28.35       25.54      5.43 o
   2  17   3       40.74       38.84      3.54 o
   3  17   3      726.07      804.94     31.60 o
   4  17   3        6.36        5.55      8.34 o
  -7  18   3        0.13        1.42      9.28 o
  -6  18   3      244.78      248.00     15.29 o
  -4  18   3       11.86        5.55      9.42 o
  -3  18   3        0.50        2.35      3.66 o
  -2  18   3       76.53       74.04      7.34 o
  -1  18   3     2352.78     2512.59     35.27 o
   0  18   3     2659.91     2702.61     41.70 o
   1  18   3        0.37        1.33      2.49 o
   2  18   3       80.36       78.00      4.65 o
   3  18   3      456.72      500.04     16.72 o
   4  18   3      378.31      412.37     18.22 o
  -6  19   3       92.36       89.43     10.48 o
  -4  19   3      321.56      278.92     18.11 o
  -3  19   3      664.19      652.17     28.62 o
  -2  19   3      382.36      387.09      8.09 o
  -1  19   3      276.85      360.97      7.73 o
   0  19   3      126.89      130.93      9.98 o
   1  19   3        0.72        6.26      5.58 o
   2  19   3      596.20      592.35     12.83 o
   3  19   3     1197.56     1213.87     36.44 o
   4  19   3      273.39      221.12     12.77 o
  -6  20   3       13.99       19.61     10.75 o
  -4  20   3       10.90       15.39     10.54 o
  -3  20   3       46.71       37.22     12.65 o
  -2  20   3      212.38      235.91     13.03 o
  -1  20   3     1060.77     1050.54     19.37 o
   0  20   3     1775.70     1804.69     29.80 o
   1  20   3       91.24       77.33     11.45 o
   2  20   3       91.88       77.66      5.07 o
   3  20   3       25.52       21.64      9.39 o
   4  20   3      448.50      402.57     22.48 o
  -6  21   3        0.14       -5.90     10.78 o
  -4  21   3      405.70      401.80     14.97 o
  -3  21   3      253.86      276.44     18.01 o
  -2  21   3      748.95      728.83     21.59 o
  -1  21   3      464.23      414.94      8.16 o
   0  21   3      798.98      784.83     14.98 o
   1  21   3      433.75      451.95     13.51 o
   2  21   3      111.73      109.13      5.82 o
   3  21   3     1191.29     1137.02     35.28 o
   4  21   3      134.91      102.53     22.34 o
  -6  22   3        4.19       -4.22     12.98 o
  -4  22   3      305.99      325.68     21.57 o
  -3  22   3        3.50       13.26      6.25 o
  -2  22   3        9.12        8.16      3.67 o
  -1  22   3      124.58      108.68      4.68 o
   0  22   3        7.17        0.84      2.67 o
   1  22   3      441.86      448.90     10.75 o
   2  22   3      540.55      550.54     15.77 o
   3  22   3      230.40      210.60     15.13 o
   4  22   3      307.24      310.59     19.27 o
  -6  23   3       18.21        3.84     12.60 o
  -5  23   3      218.06      245.06     18.71 o
  -4  23   3        0.59        3.84     11.52 o
  -3  23   3      207.29      205.33      8.51 o
  -2  23   3      212.49      208.72      7.85 o
  -1  23   3      205.54      203.84     10.02 o
   0  23   3       89.54       97.65      4.82 o
   1  23   3       33.42       30.55      3.98 o
   2  23   3       55.50       43.73      6.18 o
   3  23   3      294.73      264.75     21.29 o
   4  23   3      174.15      171.50     15.18 o
  -6  24   3        2.52        5.71     11.99 o
  -5  24   3      597.52      591.62     30.89 o
  -4  24   3      829.62      869.03     26.42 o
  -3  24   3     1436.93     1459.50     41.39 o
  -2  24   3       19.65       17.44      3.97 o
  -1  24   3       69.80       68.03     11.41 o
   0  24   3        7.00        4.54      2.79 o
   1  24   3       43.94       41.35      7.26 o
   2  24   3      799.07      809.49     21.25 o
   3  24   3        0.47       -9.42      6.28 o
   4  24   3      289.33      282.91     13.82 o
  -6  25   3       71.75       84.27     15.18 o
  -5  25   3        0.05      -14.55      9.70 o
  -4  25   3      420.20      426.12     25.44 o
  -3  25   3      959.81     1041.49     21.93 o
  -2  25   3      187.00      188.19      7.90 o
  -1  25   3      792.84      829.84     19.37 o
   0  25   3       48.17       47.12      8.92 o
   1  25   3      338.85      349.28     10.14 o
   2  25   3       17.28       16.44      4.85 o
   3  25   3      802.17      879.62     45.13 o
   4  25   3        6.25        1.57      9.48 o
  -6  26   3       19.93       15.21     30.75 o
  -5  26   3      320.99      336.54     21.92 o
  -4  26   3      138.86      147.45     13.61 o
  -3  26   3      655.49      709.80     17.22 o
  -2  26   3      108.04      113.20     10.70 o
  -1  26   3       45.56       45.55      4.71 o
   0  26   3      572.01      600.95     13.65 o
   1  26   3        4.29        0.32      4.89 o
   2  26   3        0.39        5.95      7.00 o
   3  26   3      506.62      461.70     41.81 o
   4  26   3       52.44       54.39     27.66 o
  -6  27   3      100.36      105.59      9.33 o
  -5  27   3      791.11      723.68     39.19 o
  -4  27   3      494.97      496.69     25.83 o
  -3  27   3      122.17      129.29      9.13 o
  -2  27   3       22.47       23.42      5.62 o
  -1  27   3        3.59        7.18      3.26 o
   0  27   3      225.38      246.36      7.88 o
   1  27   3       11.07       11.35      4.58 o
   2  27   3      138.18      124.08      8.28 o
   3  27   3       40.16       16.01      8.20 o
   4  27   3        2.19       17.09      8.68 o
  -6  28   3      283.29      263.17     17.26 o
  -4  28   3       60.13       69.40      6.20 o
  -3  28   3      710.43      696.83     24.10 o
  -2  28   3        0.24        7.17      3.69 o
  -1  28   3       59.59       61.68      4.38 o
   0  28   3       29.08       36.98      7.72 o
   1  28   3      475.85      478.10     14.52 o
   2  28   3       15.70       10.09      8.06 o
   3  28   3       40.24       35.44      9.37 o
  -5  29   3       37.11       29.35     12.56 o
  -4  29   3       17.16        9.21      6.22 o
  -3  29   3      207.53      191.32      8.02 o
  -2  29   3      643.79      649.05     16.69 o
  -1  29   3        1.03        1.41      3.10 o
   0  29   3        0.66        3.95      3.50 o
   1  29   3     1120.97     1178.21     29.02 o
   2  29   3        1.79       -2.76      6.28 o
   3  29   3       43.37       39.51      6.59 o
  -5  30   3       43.92       49.59     11.83 o
  -4  30   3      530.59      530.77     22.61 o
  -3  30   3      105.03      104.04      8.38 o
  -2  30   3      100.91      100.22      6.56 o
  -1  30   3      271.80      283.42     11.15 o
   0  30   3      534.95      575.13     12.79 o
   1  30   3      751.84      786.92     19.39 o
   2  30   3       64.75       66.03     16.09 o
   3  30   3       98.64       95.20     10.65 o
  -5  31   3      131.51      101.38     16.93 o
  -4  31   3        8.90      -10.09      7.71 o
  -3  31   3      148.62      144.83     11.73 o
  -2  31   3     1445.39     1506.64    108.99 o
  -1  31   3       15.77       10.23     11.88 o
   0  31   3        0.14        0.69      3.12 o
   1  31   3      314.08      308.70     10.67 o
   2  31   3       44.26       66.63     32.81 o
   3  31   3       16.38       33.49     11.80 o
  -5  32   3       27.46       25.12     25.65 o
  -4  32   3       34.37       24.94      5.79 o
  -3  32   3      210.69      208.84     12.25 o
  -2  32   3        5.21       13.26     14.27 o
  -1  32   3       39.38       27.40      6.24 o
   0  32   3        7.10        9.65      4.76 o
   1  32   3       20.00       29.91      6.11 o
   2  32   3       43.04       29.72     11.86 o
   3  32   3        2.03        1.52      9.86 o
  -5  33   3        0.05        4.46      8.11 o
  -4  33   3      138.18      140.31     18.39 o
  -3  33   3      482.61      453.47     29.72 o
  -2  33   3       24.97       38.01     11.06 o
  -1  33   3      189.03      231.09     20.49 o
   0  33   3        0.01        8.06     10.82 o
   1  33   3       14.11       14.07      5.00 o
   2  33   3      142.76      131.68     11.66 o
   3  33   3      132.27      135.22     18.38 o
  -5  34   3       21.14       46.00     10.75 o
  -4  34   3       71.64       74.77      8.33 o
  -3  34   3      792.19      739.83     37.59 o
  -2  34   3      246.48      275.81     16.01 o
  -1  34   3      102.54       99.46      8.18 o
   0  34   3      273.71      274.51     11.55 o
   1  34   3      227.48      248.65     26.10 o
   2  34   3       10.03       12.31      8.32 o
   3  34   3       12.92       18.19      8.97 o
  -4  35   3        4.05        0.00      3.49 o
  -3  35   3        0.01        0.70     11.24 o
  -2  35   3       30.93       34.76     24.92 o
  -1  35   3       55.18       42.15      8.42 o
   0  35   3        3.04       16.93     12.97 o
   1  35   3       19.05       28.55     13.58 o
   2  35   3       11.14       16.46      8.67 o
  -4  36   3      168.88      135.03     19.54 o
  -3  36   3      811.93      796.86     23.68 o
  -2  36   3      414.51      407.74     20.78 o
  -1  36   3       91.03       93.49      8.00 o
   0  36   3        2.45       11.91     13.87 o
   1  36   3      392.92      386.48     28.86 o
   2  36   3       30.22       19.66      9.64 o
  -4  37   3        7.45       24.71     10.78 o
  -3  37   3      142.79      130.07     12.66 o
  -2  37   3      135.37      117.75     13.26 o
  -1  37   3      236.43      217.19     30.31 o
   0  37   3       64.93       42.51     18.04 o
   1  37   3      102.89      106.41     14.06 o
   2  37   3      152.92      153.07     13.84 o
  -4  38   3        3.28       -3.52      9.20 o
  -3  38   3       29.08       22.97      9.02 o
  -2  38   3       24.18       24.89      6.59 o
  -1  38   3      113.46      115.98     25.01 o
   0  38   3       75.69       98.42     20.77 o
   1  38   3        1.62       32.47     12.26 o
   2  38   3       29.26       34.50     10.00 o
  -4  39   3       24.60       56.12     15.39 o
  -3  39   3       78.61       98.15     10.40 o
  -2  39   3       88.35       92.52     23.70 o
  -1  39   3        0.48        4.48     12.01 o
   0  39   3       59.32       35.49     11.22 o
   1  39   3        0.03        0.48      9.16 o
  -3  40   3       17.71        7.17      7.55 o
  -2  40   3        3.81       -9.88      8.26 o
  -1  40   3      207.72      202.81     11.77 o
   0  40   3        4.57        6.22     10.10 o
   1  40   3       23.69       33.98      9.83 o
  -3  41   3        0.27       21.26     10.79 o
  -2  41   3       44.36       60.05      9.16 o
  -1  41   3      197.44      182.42     16.65 o
   0  41   3      113.75      107.22     27.40 o
   1  41   3      183.92      186.71     21.82 o
  -2  42   3       99.79      103.01     15.86 o
  -1  42   3        0.88      -21.66     14.44 o
   0  42   3        0.40      -14.91      9.94 o
  -2  43   3      117.58       81.07     23.56 o
  -1  43   3        0.71      -15.69     10.46 o
   0  43   3       40.45       42.63     22.08 o
  -7   0   4       13.45      -27.33     18.22 o
  -6   0   4     1486.96     1498.30     62.19 o
  -5   0   4        9.76        6.22      5.06 o
  -4   0   4       64.75       63.94      7.47 o
  -3   0   4     1761.05     1658.56     59.33 o
  -2   0   4    10930.98    11014.93    348.99 o
  -1   0   4    11568.90    11671.46    262.37 o
   0   0   4     1972.35     2198.70     54.30 o
   1   0   4       38.90       33.12      5.58 o
   2   0   4      998.41     1024.26     46.96 o
   3   0   4       78.07       76.78     15.70 o
   4   0   4       20.16        3.40      7.55 o
  -7   1   4       42.98       45.35      9.33 o
  -6   1   4       28.79       26.65      4.78 o
  -5   1   4        2.29        7.94      3.81 o
  -4   1   4       39.26       39.98      4.30 o
  -3   1   4      144.65      158.65      5.87 o
  -2   1   4      307.77      329.96     12.88 o
  -1   1   4     4776.73     4867.15     81.02 o
   0   1   4      244.19      288.43      7.62 o
   1   1   4      247.31      237.67     10.96 o
   2   1   4      236.96      244.46     12.99 o
   3   1   4      330.15      376.07     18.83 o
   4   1   4      503.03      512.81     15.57 o
  -7   2   4        3.20        1.72      3.34 o
  -6   2   4       85.72       87.90     11.52 o
  -5   2   4       89.02       87.25      7.86 o
  -4   2   4      210.50      208.10      5.83 o
  -3   2   4       37.07       44.95      5.90 o
  -2   2   4     1975.02     2111.73     95.10 o
  -1   2   4     7592.02     7923.43    171.30 o
   0   2   4     2670.94     2729.55     47.60 o
   1   2   4        0.14       -2.58      4.05 o
   2   2   4      664.07      670.97     30.05 o
   3   2   4        7.83        1.67      6.97 o
   4   2   4       94.37       95.60      7.61 o
  -7   3   4        3.43        2.06      8.31 o
  -6   3   4      660.78      711.56     21.86 o
  -5   3   4      777.80      813.65     24.05 o
  -4   3   4      136.13      133.95      7.30 o
  -3   3   4       96.01       90.69      4.63 o
  -2   3   4       60.72       85.85      4.19 o
  -1   3   4      187.42      181.93      5.52 o
   0   3   4      977.86      948.16     16.38 o
   1   3   4       74.28       65.19      8.50 o
   2   3   4      251.61      248.71     10.34 o
   3   3   4       36.33       28.48      7.50 o
   4   3   4       28.05       16.16      7.09 o
  -7   4   4       18.37       13.84      7.80 o
  -6   4   4      745.88      736.72     20.20 o
  -5   4   4      376.67      405.65     11.15 o
  -4   4   4       39.40       34.55      3.38 o
  -3   4   4      658.32      662.32     18.61 o
  -2   4   4      336.69      323.46     21.85 o
  -1   4   4      176.35      169.55     11.15 o
   0   4   4       15.16       21.62      3.87 o
   1   4   4       97.57      106.03      8.78 o
   2   4   4       57.94       64.02      7.12 o
   3   4   4        9.88       10.27      6.04 o
   4   4   4       62.16       63.04      6.22 o
  -7   5   4       23.27       35.69      7.47 o
  -6   5   4        1.32        4.54      6.28 o
  -5   5   4        6.03        7.21      3.42 o
  -4   5   4      187.12      188.51      6.15 o
  -3   5   4      353.91      369.69     15.08 o
  -2   5   4      399.94      403.17     14.75 o
  -1   5   4      242.89      234.56      6.26 o
   0   5   4      748.79      709.05     14.73 o
   1   5   4       97.71      127.70      7.03 o
   2   5   4        8.66       15.13      7.51 o
   3   5   4      177.78      175.29      8.08 o
   4   5   4      386.68      404.81     12.16 o
  -7   6   4      235.98      214.24     27.13 o
  -6   6   4      274.64      271.31     11.23 o
  -5   6   4      444.91      448.78     12.46 o
  -4   6   4      162.17      149.83      7.07 o
  -3   6   4        1.21       -0.79      4.07 o
  -2   6   4     1767.83     1807.51     65.56 o
  -1   6   4      467.53      522.78      9.80 o
   0   6   4     1148.49     1089.92     35.09 o
   1   6   4      411.74      388.29     10.37 o
   2   6   4     2311.85     2328.09     48.47 o
   3   6   4      400.74      465.84     12.81 o
   4   6   4       30.63       31.04      9.17 o
  -7   7   4       13.31       15.61      6.00 o
  -6   7   4      113.86      106.94     24.46 o
  -5   7   4      114.39      113.03      9.70 o
  -4   7   4      758.58      848.82     19.11 o
  -3   7   4      339.31      360.00     13.62 o
  -2   7   4       10.17        7.33      2.13 o
  -1   7   4      238.41      253.19     11.26 o
   0   7   4      633.13      663.51     12.30 o
   1   7   4      427.99      485.16     11.60 o
   2   7   4        2.21        0.28      6.87 o
   3   7   4      144.25      150.03      7.59 o
   4   7   4      124.63      123.14     11.32 o
  -7   8   4       36.73       22.25      8.07 o
  -6   8   4       95.81       91.86     11.45 o
  -5   8   4      218.97      204.20      8.79 o
  -4   8   4      115.56      126.14      5.14 o
  -3   8   4     2621.61     2615.39     51.10 o
  -2   8   4      215.81      244.38      6.74 o
  -1   8   4       48.92       49.55      6.19 o
   0   8   4        0.11        4.78      2.77 o
   1   8   4      148.86      164.71     10.17 o
   2   8   4      146.29      148.20     13.95 o
   3   8   4        5.58        9.06     15.86 o
   4   8   4        0.61        3.69      6.49 o
  -7   9   4       18.17       11.34      7.04 o
  -6   9   4      290.58      291.82     12.88 o
  -5   9   4       18.98       18.13      4.44 o
  -4   9   4      114.96       91.74      6.85 o
  -3   9   4        7.13        5.53      4.28 o
  -2   9   4      146.41      134.40      3.49 o
  -1   9   4     2869.03     2845.12     54.88 o
   0   9   4       13.94        4.09      5.76 o
   1   9   4        1.41       -0.50      3.05 o
   2   9   4      649.48      652.54     18.93 o
   3   9   4       61.09       73.80     10.33 o
   4   9   4      236.06      267.28     17.29 o
  -7  10   4       64.00       45.56     13.06 o
  -6  10   4        0.64       -6.91      7.92 o
  -5  10   4       59.02       44.74     12.49 o
  -4  10   4      119.38      136.03      7.17 o
  -3  10   4      184.74      175.37      6.59 o
  -2  10   4     1049.24     1008.23     15.92 o
  -1  10   4      177.17      204.96     12.27 o
   0  10   4       95.06       93.71      4.18 o
   1  10   4        5.18        1.15      5.45 o
   2  10   4      167.48      150.26      7.26 o
   3  10   4        2.13        1.38      9.21 o
   4  10   4       10.00        2.80     10.52 o
  -7  11   4       35.84       34.35      9.36 o
  -6  11   4       97.39       93.18     10.51 o
  -5  11   4      506.68      510.92     14.94 o
  -4  11   4      763.46      823.16     42.37 o
  -3  11   4       96.51      118.33      4.46 o
  -2  11   4        0.34        2.51      1.82 o
  -1  11   4      793.00      778.89     57.15 o
   0  11   4      272.66      250.83      5.90 o
   1  11   4      112.56       99.13      4.04 o
   2  11   4      149.93      151.24     10.13 o
   3  11   4       37.33       47.93      8.58 o
   4  11   4        4.73        6.31      6.71 o
  -7  12   4      126.78      105.52     11.06 o
  -6  12   4       60.37       59.23     11.06 o
  -5  12   4       71.02       56.35      5.61 o
  -4  12   4      832.61      828.66     25.40 o
  -3  12   4     1206.65     1204.61     44.31 o
  -2  12   4      305.71      313.83      6.42 o
  -1  12   4       95.59       97.31      7.26 o
   0  12   4       36.36       25.28      3.46 o
   1  12   4      249.32      246.39      6.39 o
   2  12   4        1.79       -2.48      5.27 o
   3  12   4        0.37        6.24      6.33 o
   4  12   4      315.74      330.18     21.42 o
  -7  13   4        1.77       16.70     12.51 o
  -6  13   4       65.14       41.24      7.91 o
  -5  13   4      413.47      395.51     15.72 o
  -4  13   4      427.56      410.12     12.78 o
  -3  13   4      144.19      152.43      7.41 o
  -2  13   4       50.80       51.73      2.72 o
  -1  13   4       60.99       67.25      3.25 o
   0  13   4      162.49      189.78      6.05 o
   1  13   4        1.21        3.70      6.77 o
   2  13   4       10.87        7.76      5.07 o
   3  13   4       25.24       30.29      7.29 o
   4  13   4      106.53       95.39     13.34 o
  -7  14   4       76.42       76.75     10.99 o
  -6  14   4        2.39      -14.66     13.58 o
  -5  14   4        0.00       -1.80      7.31 o
  -4  14   4      231.38      205.74     10.01 o
  -3  14   4      395.22      412.37     17.45 o
  -2  14   4     1311.62     1304.80     26.86 o
  -1  14   4       15.22       17.96      2.74 o
   0  14   4      456.11      478.55     11.26 o
   1  14   4      161.05      155.78     15.52 o
   2  14   4       53.99       61.40      6.47 o
   3  14   4       25.82       21.05      6.71 o
   4  14   4      171.94      175.56     15.32 o
  -7  15   4        1.50        5.98     13.10 o
  -5  15   4       32.32       47.93     21.74 o
  -4  15   4     5278.25     5178.93    155.42 o
  -3  15   4      806.77      821.83     23.32 o
  -2  15   4      455.07      454.47     35.37 o
  -1  15   4      271.21      259.25      7.57 o
   0  15   4      494.67      441.38     12.61 o
   1  15   4       62.13       61.60      5.41 o
   2  15   4        3.80        3.99      6.25 o
   3  15   4        0.88       -0.78      6.91 o
   4  15   4      424.62      440.20     18.45 o
  -7  16   4       57.50       70.69     16.55 o
  -5  16   4      130.65      112.20     14.66 o
  -4  16   4       16.64        4.71      7.29 o
  -3  16   4       56.53       64.04      6.08 o
  -2  16   4      410.73      398.12     11.28 o
  -1  16   4       62.51       80.38      3.79 o
   0  16   4        7.85        9.62      5.76 o
   1  16   4       11.45       13.42      8.03 o
   2  16   4       79.17       71.54      5.96 o
   3  16   4       42.38       39.49     13.72 o
   4  16   4       56.99       61.45      7.73 o
  -7  17   4       29.78       17.38      8.88 o
  -5  17   4       25.57       12.60     11.13 o
  -4  17   4     2871.65     2853.95     58.70 o
  -3  17   4       75.30       82.07      5.43 o
  -2  17   4     1556.67     1577.81     29.14 o
  -1  17   4     1275.02     1271.56     31.41 o
   0  17   4      134.07      129.53      4.90 o
   1  17   4       98.22      100.93      5.84 o
   2  17   4        4.61       -3.84      7.33 o
   3  17   4       58.33       56.37     10.57 o
   4  17   4      644.03      673.99     33.00 o
  -7  18   4       20.76       38.82      9.54 o
  -5  18   4        7.70        9.74     11.55 o
  -4  18   4      131.95      127.73      9.28 o
  -3  18   4      489.85      472.85     22.75 o
  -2  18   4       25.75       22.68      3.91 o
  -1  18   4      317.78      340.65      8.97 o
   0  18   4      484.34      466.36     11.31 o
   1  18   4      230.63      247.43      9.30 o
   2  18   4      180.72      205.31     13.92 o
   3  18   4       10.92        2.76      7.64 o
   4  18   4      731.32      705.17     26.19 o
  -6  19   4       17.51       21.64     13.89 o
  -5  19   4       32.36       44.22     12.91 o
  -4  19   4      150.10      153.42      9.25 o
  -3  19   4      271.84      285.83     19.58 o
  -2  19   4       18.21       25.44      5.83 o
  -1  19   4        0.01       -3.49      3.49 o
   0  19   4      226.97      208.50     15.04 o
   1  19   4       16.69       15.39      3.80 o
   2  19   4       39.23       30.36      8.45 o
   3  19   4       51.60       69.62      8.59 o
   4  19   4        0.69       -1.24      3.82 o
  -6  20   4       17.15        2.76     13.92 o
  -5  20   4      105.93       96.18     15.01 o
  -4  20   4      757.64      738.82     32.49 o
  -3  20   4      195.84      157.12      9.35 o
  -2  20   4      328.81      318.95     12.67 o
  -1  20   4        8.09        8.38      3.91 o
   0  20   4        1.63       -2.06      4.50 o
   1  20   4      140.79      130.74      9.04 o
   2  20   4      114.08      112.86      9.42 o
   3  20   4        8.19      -14.72      9.81 o
  -5  21   4      106.86      118.20     16.26 o
  -4  21   4      681.54      673.45     22.59 o
  -3  21   4       17.05       19.93      7.01 o
  -2  21   4       86.46       80.48      5.29 o
  -1  21   4      189.82      168.40     13.96 o
   0  21   4      326.90      348.30      9.77 o
   1  21   4        1.56        3.44     11.38 o
   2  21   4        7.23        2.95      7.99 o
   3  21   4      138.47      141.17     13.75 o
  -6  22   4      133.53      150.17     20.14 o
  -5  22   4      869.66      826.59     39.75 o
  -4  22   4       46.73       46.93      8.69 o
  -3  22   4       63.47       75.14      7.43 o
  -2  22   4      106.04      107.14      6.27 o
  -1  22   4       97.88      110.32      4.55 o
   0  22   4       51.94       52.72      4.40 o
   1  22   4       31.18       43.97      5.20 o
   2  22   4        0.01       -3.49      6.63 o
   3  22   4       29.43       21.99     11.20 o
  -6  23   4        8.17       20.03      7.96 o
  -5  23   4      126.66       93.29     16.23 o
  -4  23   4     2688.10     2707.72     56.39 o
  -3  23   4       10.28       17.83      6.94 o
  -2  23   4       28.33       34.62      7.05 o
  -1  23   4      609.92      563.16     11.98 o
   0  23   4      283.41      304.30      8.72 o
   1  23   4      117.72      122.10     15.88 o
   2  23   4       15.31       17.83      8.69 o
   3  23   4        0.09       -4.54      7.01 o
  -6  24   4       40.29       28.34     15.32 o
  -5  24   4      205.22      194.22     20.83 o
  -4  24   4      879.52      846.03     38.04 o
  -3  24   4     1004.70     1038.47     45.75 o
  -2  24   4      396.50      392.13     14.80 o
  -1  24   4       10.14       15.02      8.01 o
   0  24   4        0.56       -6.06      4.04 o
   1  24   4       63.57       71.66     12.70 o
   2  24   4        1.03       -3.07      5.93 o
   3  24   4        1.99        0.31      9.70 o
  -6  25   4       71.77       74.48     16.12 o
  -5  25   4       33.69       28.94      5.12 o
  -4  25   4        0.02       -0.35     12.35 o
  -3  25   4      759.58      835.89     90.37 o
  -2  25   4       68.20       77.76      7.92 o
  -1  25   4      117.54       93.44      7.17 o
   0  25   4        1.03        1.06      7.14 o
   1  25   4        0.63        0.02      8.53 o
   2  25   4      574.24      613.48     23.22 o
   3  25   4      145.66      139.50     32.70 o
  -6  26   4        0.36        5.53      8.85 o
  -5  26   4       86.24       91.47     16.44 o
  -4  26   4      210.36      201.41     12.56 o
  -3  26   4     1151.19     1177.75     27.28 o
  -2  26   4      356.59      344.11     13.86 o
  -1  26   4        0.76       -0.50      4.22 o
   0  26   4      149.99      155.08      7.02 o
   1  26   4       51.18       43.06     10.98 o
   2  26   4      137.80      159.86      9.44 o
   3  26   4      310.47      268.41     17.76 o
  -6  27   4        0.71        4.54     13.61 o
  -5  27   4      122.17      118.44     11.91 o
  -4  27   4      314.07      297.32     11.43 o
  -3  27   4     1208.42     1238.76     34.20 o
  -2  27   4       13.15        8.58      4.72 o
  -1  27   4      250.39      240.99     18.55 o
   0  27   4        5.77       -1.05      3.84 o
   1  27   4      115.94      120.26      8.20 o
   2  27   4      937.16      934.86     32.04 o
   3  27   4       16.35       25.83      9.67 o
  -6  28   4       17.64       30.78     11.20 o
  -5  28   4       52.27       52.15      8.35 o
  -4  28   4      183.97      193.85     10.16 o
  -3  28   4       75.10       65.67      9.77 o
  -2  28   4        7.06        4.18      4.73 o
  -1  28   4       25.80       14.95      5.32 o
   0  28   4      158.32      171.46      7.32 o
   1  28   4     1159.59     1213.87     29.94 o
   2  28   4      349.94      351.08     23.35 o
   3  28   4        0.43        2.46     13.10 o
  -5  29   4       17.37        0.70      7.18 o
  -4  29   4      427.18      396.82     14.30 o
  -3  29   4      787.75      818.04     25.65 o
  -2  29   4        3.63       11.55      6.60 o
  -1  29   4      397.96      408.75     13.82 o
   0  29   4       20.96       11.96      4.79 o
   1  29   4      152.22      165.50      8.84 o
   2  29   4      475.73      523.60     21.94 o
   3  29   4       88.98       87.60     22.72 o
  -5  30   4      147.03      142.35     31.55 o
  -4  30   4       22.35       20.94      8.72 o
  -3  30   4       86.13       83.44      9.21 o
  -2  30   4        0.21        4.17     12.21 o
  -1  30   4      132.10      100.89      7.73 o
   0  30   4      295.45      270.14     14.24 o
   1  30   4      863.85      869.59     25.84 o
   2  30   4      570.94      583.45     26.17 o
  -5  31   4       23.30       27.43     10.49 o
  -4  31   4       16.62       25.44      8.66 o
  -3  31   4      188.00      208.18     11.19 o
  -2  31   4        0.26       12.03      7.03 o
  -1  31   4        7.63        3.01     12.12 o
   0  31   4      151.58      159.94     19.86 o
   1  31   4       45.21       40.18      9.94 o
   2  31   4       54.08       48.02     17.35 o
  -5  32   4        2.10        5.81     13.28 o
  -4  32   4       57.48       47.13      7.01 o
  -3  32   4      103.76      106.30      8.73 o
  -2  32   4     1649.61     1598.66     52.28 o
  -1  32   4       28.00       17.52     12.02 o
   0  32   4       65.44       62.95      9.81 o
   1  32   4      105.93      101.87     11.81 o
   2  32   4      217.10      238.73     16.72 o
  -5  33   4       47.46       57.39      8.18 o
  -4  33   4        0.07       16.75     10.09 o
  -3  33   4        3.80        9.44      7.17 o
  -2  33   4       49.54       42.58     10.83 o
  -1  33   4       39.69       30.33      9.74 o
   0  33   4        5.97        8.48      7.09 o
   1  33   4       59.52       69.77      9.24 o
   2  33   4       36.40       27.82      8.64 o
  -5  34   4       21.76       26.77     11.41 o
  -4  34   4        2.70       10.43     10.16 o
  -3  34   4      484.23      503.67     32.12 o
  -2  34   4      591.22      603.36     21.10 o
  -1  34   4      338.06      330.85     15.01 o
   0  34   4       51.62       20.28     16.47 o
   1  34   4        1.42        5.37     12.26 o
   2  34   4      156.65      140.21     20.08 o
  -4  35   4      191.95      172.18     19.04 o
  -3  35   4       17.57        4.36      7.92 o
  -2  35   4       28.95       36.13     11.83 o
  -1  35   4      469.62      410.10     30.26 o
   0  35   4      189.02      209.08     21.08 o
   1  35   4       73.94       63.74     22.88 o
  -4  36   4       17.57       34.26     14.43 o
  -3  36   4        5.32        1.67     12.87 o
  -2  36   4      535.13      515.69     71.47 o
   0  36   4       15.62       19.93     15.36 o
   1  36   4      249.83      296.02     32.14 o
  -4  37   4        8.11        2.64      6.44 o
  -3  37   4        2.59        0.45      7.51 o
  -2  37   4        2.31        2.25     10.99 o
  -1  37   4      119.19      117.16     13.45 o
   0  37   4       86.63       56.96     17.21 o
   1  37   4       57.41       62.33     21.22 o
  -3  38   4       23.89       39.91     22.61 o
  -2  38   4      293.40      297.36     18.65 o
  -1  38   4      204.59      173.94     20.70 o
   0  38   4       11.29        5.81     11.16 o
   1  38   4       18.82       32.04     19.47 o
  -3  39   4       39.59       11.55     16.75 o
  -2  39   4       11.77       -8.66      9.23 o
  -1  39   4      197.61      237.86     15.62 o
   0  39   4        0.97       17.52     11.41 o
  -3  40   4        4.74       12.15     24.97 o
  -2  40   4      220.15      232.94     28.17 o
  -1  40   4       62.47       77.63     11.02 o
   0  40   4       40.81       44.22     16.40 o
  -2  41   4        5.29       18.15     14.97 o
  -1  41   4      370.16      375.31     31.13 o
  -7   1   5      143.18      133.74     11.47 o
  -6   1   5      262.16      229.13     10.86 o
  -5   1   5      230.97      200.03     20.70 o
  -4   1   5      150.14      153.99     18.79 o
  -3   1   5        3.52        0.91      6.26 o
  -2   1   5      209.50      195.76      5.88 o
  -1   1   5        5.95        5.80      3.19 o
   0   1   5      189.28      171.25      6.56 o
   1   1   5      327.70      314.68      9.59 o
   2   1   5       22.15       13.04      9.82 o
   3   1   5       60.76       86.84     13.92 o
  -7   2   5      105.49      104.82     11.59 o
  -6   2   5        7.08       17.03      7.71 o
  -5   2   5      166.63      160.43     10.14 o
  -4   2   5      209.74      195.65     13.63 o
  -3   2   5      336.66      354.26     25.98 o
  -2   2   5      538.23      489.92     11.07 o
  -1   2   5     1112.26     1143.45     21.03 o
   0   2   5       27.31       19.61      7.19 o
   1   2   5       31.68       36.23      8.52 o
   2   2   5       57.44       54.16      5.54 o
   3   2   5       40.15       45.19     11.70 o
  -7   3   5       26.31       14.61      7.46 o
  -6   3   5     1117.86     1195.73     36.19 o
  -5   3   5       74.93       71.54      7.46 o
  -4   3   5        0.54        5.55      7.99 o
  -3   3   5      100.66      104.15     12.65 o
  -2   3   5      245.06      246.94      7.90 o
  -1   3   5      105.94      119.14      4.88 o
   0   3   5       24.03       21.86      8.17 o
   1   3   5       24.27       31.73      5.50 o
   2   3   5       14.00       11.03      5.41 o
   3   3   5       79.30       69.50      6.87 o
  -7   4   5       92.97      100.51      9.75 o
  -6   4   5       12.41       18.38      4.75 o
  -5   4   5     2733.45     2729.66     69.69 o
  -4   4   5       10.84       -5.55      7.99 o
  -3   4   5      123.63      126.89      6.74 o
  -2   4   5      309.10      301.92      8.22 o
  -1   4   5      902.87      925.33     20.60 o
   0   4   5      441.59      477.91     22.95 o
   1   4   5       45.71       42.82      8.95 o
   2   4   5        4.41       11.31      5.07 o
   3   4   5      683.28      684.33     16.84 o
  -7   5   5        7.68        7.96      6.49 o
  -6   5   5      222.19      257.54     17.76 o
  -5   5   5      135.99      156.59     10.31 o
  -4   5   5      435.24      392.86     20.73 o
  -3   5   5      310.26      268.43     12.02 o
  -2   5   5        3.66        2.82      3.25 o
  -1   5   5      273.95      284.42     23.92 o
   0   5   5       89.46       96.42      5.17 o
   1   5   5        0.43        4.61      8.64 o
   2   5   5       14.31       15.50      5.40 o
   3   5   5       72.83       64.41      7.06 o
  -7   6   5       80.78       81.66     15.03 o
  -6   6   5       19.07       -2.06      7.29 o
  -5   6   5       22.62       20.28      9.77 o
  -4   6   5        7.48       16.75      5.65 o
  -3   6   5        9.01        4.84      4.00 o
  -2   6   5       92.92       98.95      9.51 o
  -1   6   5     1299.59     1279.75     38.09 o
   0   6   5      125.99      116.72      6.54 o
   1   6   5        3.39       -4.65      4.35 o
   2   6   5       20.09       30.87      6.79 o
   3   6   5       17.62       10.73      5.40 o
  -7   7   5       10.64       34.84      9.61 o
  -6   7   5      120.82      113.50      9.15 o
  -5   7   5       73.02       81.71      9.30 o
  -4   7   5     1158.91     1256.04     34.60 o
  -3   7   5     2162.62     2299.70     82.43 o
  -2   7   5       36.49       40.12      5.39 o
  -1   7   5        9.71       14.59      6.27 o
   0   7   5     1102.09     1130.81     52.10 o
   1   7   5      690.38      701.72     31.47 o
   2   7   5      231.99      208.64     24.40 o
   3   7   5      292.21      291.28     19.30 o
  -7   8   5       83.27       63.69      8.39 o
  -6   8   5      540.36      579.85     24.29 o
  -5   8   5       93.74       81.20     30.31 o
  -4   8   5      142.15      166.21     18.76 o
  -3   8   5       42.99       58.67      8.59 o
  -2   8   5       83.78       99.54      7.77 o
  -1   8   5      308.07      280.50     11.72 o
   0   8   5       82.76       69.91     11.76 o
   1   8   5       61.99       65.00     11.64 o
   2   8   5      132.76      128.79      6.05 o
   3   8   5       58.76       49.23      8.47 o
  -7   9   5        1.69       16.08      8.08 o
  -6   9   5        6.28       -8.38     13.30 o
  -5   9   5        0.05       -1.09     10.82 o
  -4   9   5       79.27       81.24      7.13 o
  -3   9   5     1199.00     1218.76     32.33 o
  -2   9   5      179.32      177.95      6.11 o
  -1   9   5       14.78       20.23      5.12 o
   0   9   5       92.71       79.40      6.34 o
   1   9   5       42.34       36.85      8.63 o
   2   9   5       89.04       74.81      9.92 o
   3   9   5        3.92        2.41      5.22 o
  -7  10   5      161.19      163.59     12.99 o
  -6  10   5       66.19       86.20     13.89 o
  -5  10   5       26.84       27.26     21.34 o
  -4  10   5       39.94       33.44      5.17 o
  -3  10   5        4.05        9.67      3.46 o
  -2  10   5     1751.69     1760.75     33.04 o
  -1  10   5     1034.28     1059.25     27.38 o
   0  10   5       94.08       90.10      6.96 o
   1  10   5      209.76      231.75     15.67 o
   2  10   5       25.36       12.02      8.77 o
   3  10   5      177.22      190.40     11.42 o
  -7  11   5        1.89        4.25      6.58 o
  -6  11   5      136.98      165.01     29.89 o
  -5  11   5       33.57       26.61      8.02 o
  -4  11   5      258.60      242.83     14.99 o
  -3  11   5      884.73      836.99     17.02 o
  -2  11   5       28.15       21.78      4.63 o
  -1  11   5        0.62        1.80      3.65 o
   0  11   5     1274.35     1293.34     29.00 o
   1  11   5       75.79       88.40     10.46 o
   2  11   5       31.55       40.59      9.53 o
   3  11   5       76.37       65.90     10.54 o
  -7  12   5        0.72       26.44     11.65 o
  -6  12   5        0.02       -3.13     13.03 o
  -5  12   5       35.60       28.93      9.84 o
  -4  12   5       31.80       25.39      8.34 o
  -3  12   5     1021.76     1046.65     20.47 o
  -2  12   5      448.27      437.00     12.60 o
  -1  12   5      594.25      624.69     15.11 o
   0  12   5       23.91       28.82     13.47 o
   1  12   5      405.37      375.29     11.22 o
   2  12   5        0.34        1.41      9.39 o
   3  12   5       30.50       13.11      6.83 o
  -7  13   5      111.10      109.06     21.46 o
  -6  13   5       16.96        4.22     14.73 o
  -5  13   5       37.29       42.26     13.61 o
  -4  13   5       18.98       17.36      4.38 o
  -3  13   5     2481.54     2553.92     45.02 o
  -2  13   5      347.68      344.96     16.47 o
  -1  13   5       57.23       49.95      4.68 o
   0  13   5      497.26      498.40     13.35 o
   1  13   5      307.95      311.34     10.71 o
   2  13   5      234.30      245.17     25.34 o
   3  13   5       24.29       13.13      6.79 o
  -7  14   5       98.79       76.25     14.26 o
  -5  14   5        1.12       21.29      8.59 o
  -4  14   5        7.26        8.85      8.85 o
  -3  14   5      186.47      177.83      8.20 o
  -2  14   5       48.64       57.94      5.50 o
  -1  14   5       46.92       43.30      3.97 o
   0  14   5      553.82      522.96     16.23 o
   1  14   5      277.62      266.09     17.08 o
   2  14   5        3.22        0.90      8.01 o
   3  14   5      100.72      105.39     10.04 o
  -7  15   5       17.49       29.22     10.26 o
  -5  15   5        5.74        4.08      5.82 o
  -4  15   5        0.08        8.48      5.51 o
  -3  15   5      786.65      791.47     82.66 o
  -2  15   5       98.29       89.10      8.05 o
  -1  15   5       64.55       65.41      8.79 o
   0  15   5       94.00       96.60      7.37 o
   1  15   5       55.47       53.69      5.52 o
   2  15   5        2.44        6.52     15.90 o
   3  15   5        2.59       18.29     26.19 o
  -7  16   5      311.19      303.82     21.72 o
  -5  16   5      419.43      460.99     19.56 o
  -4  16   5      243.86      242.89     22.75 o
  -2  16   5      274.44      258.22      9.25 o
  -1  16   5     1366.16     1409.05     27.15 o
   0  16   5      282.20      295.71     17.76 o
   1  16   5        0.34       -0.17     20.01 o
   2  16   5       33.98       42.88     10.97 o
   3  16   5        6.35        5.58      6.13 o
  -6  17   5        2.60       16.75     11.48 o
  -5  17   5       56.01       57.06     16.63 o
  -4  17   5      399.11      368.66     13.86 o
  -2  17   5        0.26        2.06      5.20 o
  -1  17   5      113.77      105.19      8.06 o
   0  17   5        0.26        5.20      5.20 o
   1  17   5       64.04       64.02      5.36 o
   2  17   5       33.44       35.68     10.00 o
   3  17   5      122.14      127.69     10.44 o
  -6  18   5        0.19      -15.76     10.50 o
  -5  18   5       33.36       23.36      9.79 o
  -4  18   5        2.23        0.30      3.89 o
  -3  18   5        3.23      -17.80     11.87 o
  -2  18   5        1.34       -5.90      6.98 o
  -1  18   5      203.16      223.91      8.93 o
   0  18   5       40.31       48.61      5.76 o
   1  18   5       70.97       68.39      9.84 o
   2  18   5      136.08      131.25     10.17 o
   3  18   5       40.49       47.30     12.15 o
  -6  19   5       14.68       19.26     14.76 o
  -5  19   5      275.03      296.88     15.69 o
  -4  19   5      373.14      351.09     21.01 o
  -3  19   5     3593.40     3489.32     88.30 o
  -2  19   5      530.47      554.94     19.37 o
  -1  19   5      202.20      200.53      8.48 o
   0  19   5      812.94      790.47     17.87 o
   1  19   5      142.87      145.64      9.91 o
   2  19   5        3.14       -3.18     10.98 o
   3  19   5       31.40       25.00      9.00 o
  -6  20   5        1.28       -7.22      7.66 o
  -5  20   5        7.90       13.35     15.70 o
  -4  20   5      320.39      337.23     22.65 o
  -3  20   5      296.18      301.18     13.61 o
  -2  20   5       30.85       20.59      5.58 o
  -1  20   5       28.92       36.93      5.23 o
   0  20   5      360.36      360.27     12.77 o
   1  20   5       18.57       19.26      7.71 o
   2  20   5       28.63       37.89     11.20 o
   3  20   5        3.37       13.38      7.28 o
  -6  21   5        1.05       -1.28      7.67 o
  -5  21   5        1.87        3.99      9.73 o
  -4  21   5       49.02       17.83     10.09 o
  -3  21   5     1392.11     1404.35     56.01 o
  -2  21   5        5.94       10.43      6.28 o
  -1  21   5      507.23      542.69     15.67 o
   0  21   5      263.72      248.57     16.58 o
   1  21   5       15.22       18.79      6.11 o
   2  21   5       17.12       12.98     18.60 o
   3  21   5       15.76       28.18     13.86 o
  -6  22   5      242.98      240.82     16.71 o
  -5  22   5      103.71       85.50     16.93 o
  -4  22   5       83.01       89.34     13.44 o
  -3  22   5      213.31      217.81     18.74 o
  -2  22   5     1116.82     1019.31     31.03 o
  -1  22   5      658.52      695.79     17.73 o
   0  22   5      386.49      385.27     15.97 o
   1  22   5      238.69      234.66      9.14 o
   2  22   5      292.86      319.61     20.03 o
  -6  23   5        0.75       -6.15      5.84 o
  -5  23   5        2.72        8.72     10.16 o
  -4  23   5      250.51      228.98     17.52 o
  -3  23   5        5.90      -19.26     12.84 o
  -2  23   5       17.08        9.74      6.28 o
  -1  23   5        7.88       10.72     19.06 o
   0  23   5       86.47       84.32      8.27 o
   1  23   5       19.76        3.14     12.98 o
   2  23   5       11.68        8.38     10.16 o
  -6  24   5       54.38       60.31     10.83 o
  -5  24   5        3.07      -10.64      8.92 o
  -4  24   5       63.67       54.18      7.17 o
  -3  24   5      678.23      723.68     36.19 o
  -2  24   5        0.51      -12.98      8.66 o
  -1  24   5      275.43      276.08      9.94 o
   0  24   5      470.90      470.28     12.43 o
   1  24   5       64.99       74.96      5.99 o
   2  24   5       62.73       63.29      8.24 o
  -6  25   5       36.09       34.73     13.24 o
  -5  25   5        0.86       -1.29      7.71 o
  -4  25   5       88.09       82.38     18.58 o
  -3  25   5      358.11      350.39     25.16 o
  -2  25   5       17.76       38.01     10.82 o
  -1  25   5       12.56        7.90      5.25 o
   0  25   5       69.64       64.42      5.70 o
   1  25   5       80.29       75.09      6.65 o
   2  25   5       51.81       44.22      8.93 o
  -6  26   5       32.73       47.76     11.12 o
  -5  26   5      147.40      142.25     19.69 o
  -4  26   5       22.42       24.66      7.29 o
  -3  26   5       61.84       58.39     16.54 o
  -2  26   5       14.32       23.39      6.25 o
  -1  26   5      294.71      257.55      9.89 o
   0  26   5       27.77       30.93     10.78 o
   1  26   5        0.37        1.78      4.05 o
   2  26   5       50.99       43.24     10.09 o
  -5  27   5      525.05      486.75     25.65 o
  -4  27   5      575.10      544.43     36.61 o
  -3  27   5      908.80      937.50     29.73 o
  -2  27   5        4.04        1.68      4.82 o
  -1  27   5      241.15      223.31     11.40 o
   0  27   5      551.52      569.72     18.36 o
   1  27   5      373.72      388.43     13.99 o
   2  27   5       84.77       83.72     10.40 o
  -5  28   5       67.82       81.76      8.73 o
  -4  28   5      104.52      111.83     18.36 o
  -3  28   5       11.41        5.14      7.28 o
  -2  28   5      750.63      884.81     24.72 o
  -1  28   5      722.57      686.40     15.42 o
   0  28   5        0.22        1.27      4.80 o
   1  28   5        7.37       15.67      5.93 o
   2  28   5       19.64       32.68     12.89 o
  -5  29   5       67.21       44.30     18.28 o
  -4  29   5        0.46        7.37      6.30 o
  -3  29   5       26.36       17.51     13.63 o
  -2  29   5      454.80      474.91     48.61 o
  -1  29   5      151.85      136.12     15.08 o
   0  29   5       78.21       99.18      8.03 o
   1  29   5      157.41      140.72     11.87 o
  -5  30   5      233.54      230.23      9.24 o
  -4  30   5       68.33       69.79      7.78 o
  -3  30   5      391.29      397.39     12.35 o
  -2  30   5      377.35      392.44     21.72 o
  -1  30   5      109.84      100.45      8.78 o
   0  30   5       10.33        4.20      8.55 o
   1  30   5       27.05       26.27      7.02 o
  -5  31   5      133.01      141.75     11.08 o
  -4  31   5      234.73      240.70      9.71 o
  -3  31   5       11.26       12.97      5.78 o
  -2  31   5       16.02       10.21     18.46 o
  -1  31   5      104.00       98.96      7.22 o
   0  31   5       53.33       50.16     12.11 o
   1  31   5       16.33       33.66     12.98 o
  -5  32   5       16.75       36.63     18.46 o
  -4  32   5        1.99        4.12      6.65 o
  -3  32   5      142.06      142.57     36.05 o
  -2  32   5        0.84        7.26      5.93 o
  -1  32   5        0.00       -5.83      7.10 o
   0  32   5        1.50        4.13     15.69 o
   1  32   5       30.23       26.52     14.19 o
  -4  33   5        0.39        1.55      8.53 o
  -3  33   5      134.42      156.37     17.14 o
  -2  33   5        1.31      -11.02      8.39 o
  -1  33   5       29.29       28.34      7.53 o
   0  33   5      130.23      182.39     21.06 o
   1  33   5       96.52      127.31     18.11 o
  -4  34   5        1.71        1.31      9.12 o
  -3  34   5      176.46      180.99     12.75 o
  -2  34   5        2.78       -3.44      8.52 o
  -1  34   5       82.00       80.09     11.19 o
   0  34   5       16.54       30.81      8.22 o
  -4  35   5       37.47       35.05     21.57 o
  -3  35   5       44.27       61.32     11.91 o
  -2  35   5        9.21       -5.12      8.00 o
  -1  35   5        0.03        4.41     21.45 o
   0  35   5       40.08       19.67     14.48 o
  -3  36   5       18.35        9.70     11.17 o
  -2  36   5        2.38       19.45     22.16 o
  -1  36   5      490.32      499.20     35.91 o
   0  36   5       95.17       86.90     17.76 o
  -3  37   5       78.67       82.90     13.64 o
  -2  37   5        2.87       17.88      8.62 o
  -1  37   5       13.55       19.93     19.19 o
  -2  38   5      112.27       94.02     17.03 o
  -1  38   5        5.46       -8.72     14.34 o
  -7   0   6        0.03       30.17     13.83 o
  -6   0   6      681.30      709.68     37.83 o
  -5   0   6        0.29       23.42      8.69 o
  -4   0   6      897.95      880.06     37.69 o
  -2   0   6      144.23      152.93     14.31 o
  -1   0   6     7379.40     7927.34    262.79 o
   0   0   6     1035.41     1104.50     50.92 o
   1   0   6      104.79      129.86     16.19 o
   2   0   6       78.84       97.54     11.88 o
  -7   1   6        0.08       -6.83     12.06 o
  -6   1   6      115.06      117.33     11.39 o
  -5   1   6        2.41       10.09     10.43 o
  -4   1   6        6.13       -0.35      7.49 o
  -3   1   6       94.56       70.36     11.90 o
  -2   1   6      241.35      268.19     25.58 o
  -1   1   6       38.92       35.16      6.65 o
   0   1   6       80.96       73.84      7.09 o
   1   1   6      107.48      121.12     14.73 o
   2   1   6       60.66       42.96     15.34 o
  -7   2   6      187.41      155.94     25.30 o
  -6   2   6       79.22       91.12     11.06 o
  -4   2   6      453.95      485.94     27.19 o
  -3   2   6      400.58      401.06     21.71 o
  -2   2   6      539.07      536.69     19.56 o
  -1   2   6      538.19      547.92     27.99 o
   0   2   6        2.41        2.18      6.46 o
   1   2   6       68.93       88.23      8.72 o
   2   2   6        7.04       -1.67      8.57 o
  -7   3   6      252.26      230.63     13.72 o
  -6   3   6       20.97       19.93     10.19 o
  -5   3   6       43.33       32.46     11.06 o
  -4   3   6       13.20        4.31      6.47 o
  -3   3   6       93.32      102.47      8.38 o
  -2   3   6     1481.71     1484.77     43.25 o
  -1   3   6      733.90      642.96     22.37 o
   0   3   6        1.12        1.06      7.34 o
   1   3   6      153.12      156.85      9.29 o
   2   3   6      251.41      235.46     11.35 o
  -7   4   6      176.34      141.55     18.97 o
  -6   4   6      276.90      247.44     15.88 o
  -5   4   6        3.96        0.35      6.70 o
  -4   4   6       36.12       38.10      5.14 o
  -3   4   6      121.18      115.14     11.80 o
  -2   4   6       67.02       55.44      6.02 o
  -1   4   6        7.62        6.62      8.41 o
   0   4   6       74.95       88.19      8.50 o
   1   4   6      177.23      187.07     27.41 o
   2   4   6       54.49       59.40     11.27 o
  -7   5   6       66.38       64.72     10.02 o
  -6   5   6      189.77      177.51     11.24 o
  -5   5   6      154.30      140.21      8.80 o
  -4   5   6      581.33      573.44     38.41 o
  -3   5   6      260.20      260.66     10.94 o
  -2   5   6      381.42      365.95     17.28 o
  -1   5   6      362.93      341.99     15.05 o
   0   5   6       25.03       18.25      9.13 o
   1   5   6        0.74       -3.48      5.97 o
   2   5   6        5.24       22.66      9.91 o
  -7   6   6       15.77       15.18      9.93 o
  -6   6   6      360.56      371.71     26.63 o
  -4   6   6      690.30      652.12     22.88 o
  -3   6   6      479.70      540.07     26.91 o
  -2   6   6      302.71      307.03     29.87 o
  -1   6   6      170.20      160.45     10.38 o
   0   6   6       86.74       92.61      5.86 o
   1   6   6        0.12        1.26      6.85 o
   2   6   6       85.23       63.67      9.79 o
  -7   7   6       21.08       15.26      9.80 o
  -6   7   6        7.86       15.10      6.90 o
  -5   7   6        5.05        9.39     10.09 o
  -4   7   6        4.51       -7.13      5.20 o
  -3   7   6        4.69        1.38      5.76 o
  -2   7   6     1086.89     1134.83     27.21 o
  -1   7   6      123.95      123.87     14.26 o
   0   7   6       94.82       80.16      9.06 o
   1   7   6       95.13       90.94      8.33 o
   2   7   6       10.43       11.85      9.92 o
  -7   8   6       24.06       26.38      8.78 o
  -6   8   6       38.38       28.23      7.27 o
  -5   8   6      142.36      181.39     14.47 o
  -4   8   6      458.22      487.62     17.96 o
  -3   8   6       28.70       28.55      6.18 o
  -2   8   6     1207.90     1271.91     40.54 o
  -1   8   6      407.56      409.81     13.65 o
   0   8   6     1077.45     1072.79     24.28 o
   1   8   6      295.87      289.58     18.29 o
   2   8   6        8.63       12.44      6.06 o
  -7   9   6      196.42      190.78     13.55 o
  -6   9   6      269.58      302.54     46.73 o
  -5   9   6       61.71       48.55     12.25 o
  -4   9   6      363.01      333.51     14.86 o
  -3   9   6      173.03      173.16      8.46 o
  -2   9   6      857.45      872.34     21.63 o
  -1   9   6      113.64       98.23      9.72 o
   0   9   6      297.60      307.77      9.72 o
   1   9   6       17.34       12.42      6.45 o
   2   9   6       30.18       37.20      5.90 o
  -7  10   6        3.16       -3.17      7.30 o
  -6  10   6        0.94       -3.23      8.89 o
  -5  10   6       88.97       80.76     16.44 o
  -3  10   6      418.90      433.19     17.00 o
  -2  10   6        3.34        8.95      6.00 o
  -1  10   6       40.53       39.11      6.97 o
   0  10   6       82.69       90.06     11.84 o
   1  10   6      132.47      151.84     10.86 o
   2  10   6       82.42       62.99      8.65 o
  -7  11   6       91.87       81.89     20.68 o
  -6  11   6       68.20       75.10     15.36 o
  -5  11   6        2.46        9.85      7.60 o
  -4  11   6       77.09       77.76     11.87 o
  -3  11   6      169.88      165.56      8.58 o
  -2  11   6      664.53      665.37     22.59 o
  -1  11   6       77.53       81.76      7.80 o
   0  11   6      227.01      217.19      7.72 o
   1  11   6      320.90      320.31     16.72 o
   2  11   6      155.52      157.08     24.73 o
  -7  12   6        0.32      -13.26     16.47 o
  -6  12   6      148.60      151.71     14.08 o
  -5  12   6      238.33      256.93     22.75 o
  -4  12   6       63.79       74.45      9.45 o
  -3  12   6       22.00       27.18     12.04 o
  -2  12   6      101.82       84.11      8.55 o
  -1  12   6      156.59      162.88      6.94 o
   0  12   6      306.29      304.14      9.63 o
   1  12   6      237.58      251.29     15.30 o
   2  12   6      108.34      101.28     15.39 o
  -6  13   6        2.89       -1.74      3.47 o
  -5  13   6       13.33       15.98     13.58 o
  -4  13   6       37.32       25.13      8.03 o
  -3  13   6        6.76        9.59      5.87 o
  -2  13   6      355.90      378.73     21.29 o
  -1  13   6        0.94       -0.91      4.65 o
   0  13   6       38.63       41.42      8.92 o
   1  13   6        8.32       12.25      7.13 o
   2  13   6        0.94       -1.74      7.75 o
  -6  14   6        0.61        0.93     10.66 o
  -5  14   6      103.49       99.53     13.40 o
  -4  14   6      498.46      509.88     19.82 o
  -3  14   6      172.94      154.28     12.27 o
  -2  14   6       38.74       44.40      9.77 o
  -1  14   6       15.82        7.17     21.86 o
   0  14   6      110.15      104.07     24.27 o
   1  14   6      173.23      183.90     10.56 o
   2  14   6       18.78        6.86      6.95 o
  -6  15   6      448.03      426.49     34.87 o
  -5  15   6        6.71       19.93     10.50 o
  -4  15   6      163.30      181.41     18.11 o
  -2  15   6     1345.37     1327.72     38.13 o
  -1  15   6      277.01      279.51     61.14 o
   0  15   6       47.77       46.36      6.00 o
   1  15   6      407.42      422.73     20.36 o
   2  15   6       33.68       24.49     19.70 o
  -6  16   6        4.78        0.13      6.97 o
  -5  16   6       58.55       61.56     17.59 o
  -2  16   6      174.26      154.81     15.81 o
  -1  16   6       27.33       27.15     11.87 o
   0  16   6       10.91       17.52      6.25 o
   1  16   6        3.58       -1.74      8.41 o
   2  16   6       25.27       13.58      7.00 o
  -6  17   6       96.53       93.15     13.79 o
  -5  17   6       11.02       23.77     15.29 o
  -4  17   6        2.73        8.72     13.23 o
  -2  17   6       60.75       49.87     10.82 o
  -1  17   6      474.40      506.74     27.75 o
   0  17   6       43.84       44.74      6.98 o
   1  17   6      292.65      305.09     17.62 o
   2  17   6       88.30       89.40     16.36 o
  -6  18   6        6.63      -13.36     20.57 o
  -5  18   6      187.27      246.84     22.89 o
  -4  18   6       54.15       58.21     14.38 o
  -2  18   6       14.51       17.24      5.09 o
  -1  18   6       85.98       99.70     21.22 o
   0  18   6        3.85       -0.35      5.65 o
   1  18   6      377.85      374.37     31.45 o
   2  18   6       38.63       28.78     13.96 o
  -6  19   6        1.22      -16.49     10.99 o
  -5  19   6       25.09       16.13     10.38 o
  -4  19   6       32.99       21.64      7.29 o
  -2  19   6      365.86      332.45     19.75 o
  -1  19   6       14.36       19.61      6.63 o
   0  19   6        7.94        5.09      4.93 o
   1  19   6        1.34       -0.72     11.58 o
   2  19   6        2.73       11.55      9.07 o
  -6  20   6       40.03       31.71     13.03 o
  -5  20   6      339.83      355.50     13.91 o
  -4  20   6       42.39       49.87      8.97 o
  -3  20   6       94.75       90.08      9.21 o
  -2  20   6       12.74        9.74      5.36 o
  -1  20   6        4.08       14.53      7.31 o
   0  20   6      131.92      139.45      8.42 o
   1  20   6      340.07      370.06     30.80 o
   2  20   6        2.30       -5.01      9.50 o
  -6  21   6       14.48       13.71      7.99 o
  -5  21   6        5.72        1.69      6.78 o
  -4  21   6       48.76       70.62     12.01 o
  -3  21   6        0.51       -1.05      6.28 o
  -2  21   6      190.33      185.47     14.39 o
  -1  21   6       31.17       35.24     11.22 o
   0  21   6       58.22       60.40      7.38 o
   1  21   6       48.50       48.77      9.88 o
  -6  22   6       25.30       13.07     13.04 o
  -5  22   6      117.15      104.47     13.63 o
  -4  22   6        9.97       10.43      6.54 o
  -3  22   6      111.53      137.72     10.60 o
  -2  22   6      160.09      141.04     20.82 o
  -1  22   6       63.17       69.89      9.12 o
   0  22   6       38.98       33.65      9.47 o
   1  22   6       20.63        7.51      6.22 o
  -6  23   6      551.25      574.48     36.71 o
  -5  23   6       17.70       19.30      6.23 o
  -4  23   6      295.52      298.36     18.03 o
  -3  23   6       14.78       25.53     10.06 o
  -2  23   6      936.81     1017.93     23.56 o
  -1  23   6       20.69       28.39     12.35 o
   0  23   6      229.44      218.96     12.03 o
   1  23   6      283.88      273.52     17.83 o
  -5  24   6       24.92       37.86      7.72 o
  -4  24   6        0.04      -11.51      9.04 o
  -3  24   6       19.82       -2.06     15.60 o
  -2  24   6      233.89      256.64     17.33 o
  -1  24   6      134.00      144.00      7.76 o
   0  24   6      415.24      397.63     13.25 o
   1  24   6        0.15       11.04     12.00 o
  -5  25   6        0.26       10.15      8.75 o
  -4  25   6      813.52      811.32     40.57 o
  -3  25   6      215.16      233.51     14.27 o
  -2  25   6      506.14      564.48     22.50 o
  -1  25   6        1.60        4.74      5.40 o
   0  25   6        1.73       14.28      9.60 o
   1  25   6       45.47       50.34      7.42 o
  -5  26   6      365.39      357.39     11.67 o
  -4  26   6      813.32      855.29     22.12 o
  -3  26   6        0.08      -12.74     15.14 o
  -2  26   6      302.50      294.90     32.93 o
  -1  26   6      127.14      114.00     10.33 o
   0  26   6      419.62      479.25     47.34 o
   1  26   6      537.53      579.04     17.88 o
  -5  27   6        6.40        5.37      6.67 o
  -4  27   6      311.82      329.06     16.18 o
  -3  27   6       75.39       96.71     20.28 o
  -2  27   6        2.39        8.26      7.68 o
  -1  27   6        6.06        3.22      5.48 o
   0  27   6       65.02       50.94     14.20 o
   1  27   6      120.84       88.51      9.53 o
  -5  28   6       64.38       75.88      7.60 o
  -4  28   6       10.04        9.74      6.02 o
  -3  28   6      340.36      335.21     15.27 o
  -2  28   6       10.52       20.07      5.94 o
  -1  28   6        8.49        9.93      7.14 o
   0  28   6      138.50      132.40     10.02 o
  -4  29   6      178.67      153.21      8.42 o
  -3  29   6      447.02      473.51     15.14 o
  -2  29   6      401.20      445.43     26.71 o
  -1  29   6        3.28        0.18      5.47 o
   0  29   6      137.00      124.02     13.99 o
  -4  30   6       98.60      101.39     13.05 o
  -3  30   6      153.86      143.19     20.16 o
  -2  30   6      252.32      249.05     12.08 o
  -1  30   6       18.96       11.19      5.72 o
   0  30   6       40.84       48.56      7.54 o
  -4  31   6      261.41      240.93     21.13 o
  -3  31   6       19.17       16.52     10.92 o
  -2  31   6      505.26      526.04     23.68 o
  -1  31   6       12.07        9.95      7.54 o
   0  31   6        0.10        6.01      6.56 o
  -4  32   6      278.12      251.54     23.16 o
  -3  32   6       97.26      119.45      8.96 o
  -2  32   6       14.90        8.26     12.74 o
  -1  32   6      190.25      191.03     15.42 o
  -3  33   6        0.07       -1.33      6.16 o
  -2  33   6       13.93       18.94      9.66 o
  -1  33   6      367.72      357.82     16.64 o
  -3  34   6        7.08        1.40     13.19 o
  -2  34   6        0.95       -1.52     11.81 o
  -6   1   7      309.89      323.85     15.88 o
  -5   1   7      148.69      148.81     11.87 o
  -4   1   7      268.25      305.02     16.58 o
  -3   1   7        6.33       14.13      9.25 o
  -2   1   7      123.27      114.19     13.96 o
  -1   1   7       16.55        9.74      9.11 o
   0   1   7      492.05      517.10     23.33 o
   1   1   7       67.13       64.16     17.85 o
  -6   2   7      211.43      176.67     15.18 o
  -5   2   7        0.13       -5.55      7.99 o
  -4   2   7       44.44       56.96     10.43 o
  -2   2   7       40.87       44.09      9.16 o
   0   2   7       54.81       56.60      8.75 o
   1   2   7      134.98      144.36     11.05 o
  -6   3   7      278.39      266.68     13.89 o
  -5   3   7        0.00       13.96     11.87 o
  -4   3   7        0.20        3.20      6.53 o
  -3   3   7       94.85       93.03     12.42 o
  -2   3   7      105.90      104.42     16.02 o
  -1   3   7      257.35      294.46     16.50 o
   0   3   7       35.30       53.90     12.04 o
   1   3   7       36.02       45.25     11.78 o
  -6   4   7       28.64       31.67      7.34 o
  -5   4   7      197.65      178.01     10.91 o
  -4   4   7       19.27       29.17      6.00 o
  -3   4   7      651.82      653.94     17.04 o
  -2   4   7      143.70      134.15     15.57 o
  -1   4   7      726.19      748.15     29.34 o
   0   4   7      513.15      554.35     19.55 o
   1   4   7       97.51       95.54     15.37 o
  -6   5   7       51.58       62.37      7.03 o
  -5   5   7      238.69      257.01     31.97 o
  -4   5   7        4.09       17.06     22.65 o
  -3   5   7       96.61       93.64     14.10 o
  -2   5   7        1.43        9.64      6.19 o
  -1   5   7      297.33      296.16     16.03 o
   0   5   7      577.98      647.38     38.98 o
   1   5   7       58.64       50.71      8.46 o
  -6   6   7       85.63       84.13     13.46 o
  -5   6   7      105.40       82.78     18.36 o
  -4   6   7      125.33      120.39      8.29 o
  -3   6   7      128.62      114.57     15.18 o
  -2   6   7       12.88       20.50     14.27 o
  -1   6   7       20.75       24.99      6.66 o
   0   6   7        4.82        6.53     13.52 o
   1   6   7        1.75       -5.02      9.54 o
  -6   7   7      305.81      300.38     18.69 o
  -5   7   7      193.34      204.19     13.97 o
  -4   7   7       19.21       10.18      7.44 o
  -3   7   7       14.94        9.88      8.35 o
  -2   7   7        9.97        5.33      4.89 o
  -1   7   7       61.74       69.37     11.54 o
   0   7   7      125.21       95.80     17.26 o
   1   7   7        3.29        6.29      8.61 o
  -6   8   7        8.60       23.42     19.16 o
  -5   8   7        3.14       10.05      8.57 o
  -4   8   7        0.20       -8.55      5.70 o
  -3   8   7      350.24      378.90     13.71 o
  -2   8   7        2.94        8.97      8.46 o
  -1   8   7       48.94       50.79      9.68 o
   0   8   7       37.22       26.35     26.33 o
   1   8   7        3.85        7.28     10.71 o
  -6   9   7       45.00       65.67      8.67 o
  -5   9   7       49.30       53.97     12.21 o
  -4   9   7      606.68      567.03     23.89 o
  -3   9   7      129.62      135.25     11.07 o
  -2   9   7      261.40      260.57     12.15 o
  -1   9   7      194.12      203.97     11.95 o
   0   9   7        0.08       -5.35     10.78 o
   1   9   7       39.03       21.40      8.28 o
  -6  10   7      302.42      303.50     13.89 o
  -5  10   7       33.92       65.12     19.61 o
  -4  10   7       55.30       64.38     16.70 o
  -3  10   7      311.29      300.17     13.13 o
  -2  10   7       26.94       28.75      6.28 o
  -1  10   7      219.21      202.25     12.11 o
   0  10   7       20.89       16.20     15.28 o
   1  10   7      169.61      153.27     16.90 o
  -6  11   7      216.06      249.91     17.19 o
  -5  11   7      262.20      238.68     20.21 o
  -4  11   7      159.33      170.92     10.39 o
  -3  11   7      176.90      172.29     17.17 o
  -2  11   7      158.84      145.11      9.44 o
  -1  11   7      212.65      223.34     12.93 o
   0  11   7        0.03       12.75      4.99 o
   1  11   7       60.52       58.52      9.64 o
  -6  12   7        1.15        8.92      9.39 o
  -5  12   7        0.07       11.83     16.30 o
  -4  12   7       35.09       35.95     15.67 o
  -3  12   7      456.53      428.82     13.95 o
  -2  12   7        6.53        3.55      6.02 o
  -1  12   7       37.17       35.02      5.90 o
   0  12   7       48.87       49.91      6.91 o
   1  12   7       20.88       20.29     10.80 o
  -6  13   7       91.77      101.93     21.92 o
  -4  13   7       43.91       51.72     10.75 o
  -3  13   7       81.52       71.25      8.19 o
  -2  13   7      129.32      142.49      8.50 o
  -1  13   7       90.46       79.09      7.26 o
   0  13   7      282.40      306.43     13.12 o
   1  13   7       34.29       35.19     10.11 o
  -6  14   7       85.54       86.01     14.08 o
  -4  14   7       79.91       64.53     14.41 o
  -3  14   7       25.73       28.93     10.47 o
  -2  14   7      181.96      174.88     20.22 o
  -1  14   7       20.74       18.87      9.97 o
   0  14   7        2.89       12.79      7.81 o
   1  14   7      113.73      109.11      8.68 o
  -6  15   7       25.52       -9.39     18.08 o
  -3  15   7        0.78       -1.74     12.98 o
  -2  15   7       16.21       -8.06      8.06 o
  -1  15   7      209.24      241.84     33.10 o
   0  15   7       16.62       23.44      6.29 o
   1  15   7       74.91       62.22     10.80 o
  -6  16   7        1.36        4.02     10.56 o
  -2  16   7       17.84       13.85      7.90 o
  -1  16   7        9.41        6.08      8.74 o
   0  16   7       11.93        5.40      9.07 o
   1  16   7        5.12       17.15      7.51 o
  -6  17   7       39.84       51.72     12.08 o
  -5  17   7       50.80       29.94     17.38 o
  -4  17   7       72.95       64.80     10.37 o
  -2  17   7        0.05        9.97      6.51 o
  -1  17   7        7.38        1.68     10.16 o
   0  17   7       19.61       19.97      9.00 o
  -5  18   7        0.39       -8.89      8.51 o
  -4  18   7       67.25       49.07     15.98 o
  -3  18   7      172.26      181.93     21.15 o
  -1  18   7      268.95      282.72     18.03 o
   0  18   7       12.05        1.23      3.15 o
  -5  19   7      219.36      225.70     20.34 o
  -4  19   7       95.19      113.77     32.04 o
  -3  19   7        5.32      -14.76      9.84 o
  -2  19   7      355.91      339.99     26.17 o
  -1  19   7      500.19      565.91     29.14 o
   0  19   7        1.06       11.81      8.40 o
  -5  20   7       22.48       31.60      9.70 o
  -4  20   7       16.91       24.43      6.78 o
  -3  20   7      276.42      289.00     24.78 o
  -2  20   7       33.79       -3.49     15.01 o
  -1  20   7      183.74      147.35     13.61 o
   0  20   7       28.14       22.72      8.24 o
  -5  21   7      154.22      170.65     16.37 o
  -4  21   7        1.68       -6.03      6.41 o
  -3  21   7      220.15      202.56     11.96 o
  -2  21   7       93.84       81.17     10.06 o
  -1  21   7        4.07       -1.12      9.08 o
   0  21   7      186.53      214.81     20.33 o
  -5  22   7       13.95        4.50      9.16 o
  -4  22   7      157.20      153.79     12.03 o
  -3  22   7      317.34      328.57     20.32 o
  -2  22   7        0.09       15.21      6.49 o
  -1  22   7        1.43       -0.55      8.99 o
   0  22   7        0.29       -4.76      6.76 o
  -5  23   7        0.48        1.91      9.68 o
  -4  23   7       75.67       90.63     21.25 o
  -3  23   7        6.41       15.98     18.08 o
  -2  23   7        5.52       -8.88      9.58 o
  -1  23   7       13.29       15.72      6.30 o
   0  23   7        3.83        8.55      7.78 o
  -4  24   7        7.29        4.17      7.55 o
  -3  24   7        9.68        9.60      9.86 o
  -2  24   7      178.92      210.03     12.77 o
  -1  24   7        6.00       -0.57      8.93 o
  -4  25   7      139.55      131.15     14.13 o
  -3  25   7       27.97       27.35      6.53 o
  -2  25   7        4.58       -9.78      7.10 o
  -1  25   7       42.25       28.28     24.10 o
  -4  26   7       77.43       80.07     12.04 o
  -3  26   7      163.99      179.02     18.13 o
  -2  26   7        0.96        4.50      8.33 o
  -1  26   7       34.99       28.76      8.30 o
  -4  27   7      119.74       99.46     14.64 o
  -3  27   7        3.31        6.03      7.89 o
  -2  27   7        4.82        9.50     11.53 o
  -3  28   7       41.99       41.62      6.82 o
  -2  28   7        0.21        0.24     10.26 o
  -5   0   8      232.40      226.65     14.21 o
  -4   0   8      120.92      143.75     12.63 o
  -3   0   8        8.85       13.27      8.52 o
  -2   0   8       81.57       68.91      9.13 o
  -1   0   8      622.19      497.71     25.91 o
   0   0   8      475.55      460.29     25.21 o
  -5   1   8        1.25       -5.03      5.90 o
  -4   1   8       78.04       87.83     11.76 o
  -3   1   8      152.13      126.18     18.92 o
  -2   1   8      365.68      311.54     13.18 o
  -1   1   8        5.82        2.07     10.22 o
   0   1   8        9.15       13.33      8.79 o
  -5   2   8      160.11      165.26     10.00 o
  -4   2   8        0.15      -14.94      9.96 o
  -3   2   8       33.11       47.01     18.43 o
  -2   2   8      428.22      398.56     26.80 o
  -1   2   8      279.51      259.94     11.47 o
   0   2   8      384.53      368.59     29.34 o
  -5   3   8       59.18       72.39     10.93 o
  -4   3   8      412.31      411.78     16.36 o
  -3   3   8       45.75       77.69     21.92 o
  -2   3   8      144.69      121.74      9.81 o
  -1   3   8       30.98       28.83      7.26 o
   0   3   8      236.51      194.25     17.91 o
  -5   4   8       36.63       22.20     13.18 o
  -4   4   8       16.67       19.11      7.01 o
  -3   4   8       20.09       14.17      5.69 o
  -2   4   8      185.83      174.62     17.49 o
  -1   4   8       11.53       -3.71      8.67 o
   0   4   8       15.84       31.48      8.53 o
  -5   5   8        1.64        9.57      8.37 o
  -4   5   8       15.97       13.32     13.27 o
  -3   5   8      241.42      271.81     14.93 o
  -2   5   8      247.35      206.75     26.77 o
  -1   5   8      131.95      129.33     18.14 o
   0   5   8       29.76       20.61     20.27 o
  -5   6   8      324.34      325.16     15.01 o
  -4   6   8        5.80       10.28      8.96 o
  -3   6   8      114.64      114.60     10.76 o
  -2   6   8      117.37      114.34     14.07 o
  -1   6   8       21.07       21.73     21.41 o
   0   6   8      511.29      519.76     29.09 o
  -5   7   8        0.89       -3.03      8.51 o
  -4   7   8        3.71        1.31     11.47 o
  -3   7   8        9.19       -4.99     11.45 o
  -2   7   8        3.07        4.49      8.34 o
  -1   7   8       92.82       61.88     11.52 o
  -5   8   8       32.71       50.69      7.50 o
  -4   8   8       13.71       23.65     12.50 o
  -3   8   8        2.10        5.31      7.96 o
  -2   8   8      196.24      155.72     13.32 o
  -1   8   8        1.15        6.19      9.83 o
  -5   9   8       95.08      137.59     21.97 o
  -4   9   8      424.58      376.39     21.15 o
  -3   9   8       42.88       55.09      9.46 o
  -2   9   8      133.56      143.19     11.99 o
  -1   9   8       10.99        8.33      7.47 o
  -5  10   8       45.15       35.31     12.45 o
  -4  10   8        2.23        0.43     17.07 o
  -3  10   8      300.49      274.16     14.23 o
  -2  10   8       27.50       27.62     12.01 o
  -1  10   8       12.91       -0.57      5.91 o
  -5  11   8        1.68       19.61     15.04 o
  -4  11   8       50.51       57.79     15.91 o
  -3  11   8       13.43       25.93     21.27 o
  -2  11   8        4.15       20.50      8.50 o
  -1  11   8        7.78       12.83      8.80 o
  -5  12   8      170.02      183.80     28.62 o
  -4  12   8       33.11        6.94     18.39 o
  -3  12   8        6.30        8.72     10.47 o
  -2  12   8       86.46       64.84     13.86 o
  -1  12   8       12.98        9.16      8.40 o
  -5  13   8        0.58        7.33     18.81 o
  -2  13   8        0.00      -17.22     11.48 o
  -1  13   8       16.51        9.72     20.90 o
  -5  14   8      169.15      203.75     21.83 o
  -4  14   8        3.46        5.90     17.07 o
  -3  14   8       28.85       36.19     13.47 o
  -2  14   8       69.73       72.87     12.77 o
  -1  14   8      225.42      238.11     27.27 o
  -5  15   8       17.32       31.29     12.24 o
  -4  15   8      236.66      272.62     17.56 o
  -3  15   8       80.81       77.23     11.02 o
  -2  15   8      103.37       83.44      9.25 o
  -1  15   8        4.27        3.41     12.39 o
  -4  16   8       31.37       13.12     13.46 o
  -3  16   8       22.11       23.20     12.42 o
  -2  16   8        0.00        5.55      9.07 o
  -1  16   8        2.29       -1.60      9.46 o
  -4  17   8      268.20      301.13     21.50 o
  -3  17   8      116.04      103.65     17.87 o
  -2  17   8      683.07      737.81     46.70 o
  -4  18   8       88.99       84.81     15.06 o
  -2  18   8        0.05      -10.09     12.95 o
  -4  19   8       12.04       -6.35     12.93 o
  -3  19   8        1.60       -5.20     11.17 o
  -2  19   8        7.38       22.68     19.58 o
  -3  20   8       77.58       90.42     16.33 o
 
